# Supplementary material for: Adenosine triphosphate-activated prodrug system for on-demand bacterial inactivation and wound disinfection
Source: Nat Commun. 2022 Aug 11;13:4712. doi: 10.1038/s41467-022-32453-3 (PMC9372092; doi:10.1038/s41467-022-32453-3)
Supplement: Supplementary file 4 — Source Data [file 41467_2022_32453_MOESM4_ESM.xlsx]

## Sheet: Fig 2c-2f
Fig. 2c					Fig. 2d							Fig. 2e					Fig. 2f
	Absorption Intensity					Fluorescence Intensity							Absorption Intensity					0 mM ATP			2 mM ATP			5 mM ATP			0 mM ATP		2 mM ATP		5 mM ATP
Wavelength	free FAM	FAM@ZIF-8	FAM@ZIF-8 + ATP			Replicate#1	Replicate#2	Replicate#3	Mean	SD		Wavelength	Blank	IAA	IAA@ZIF-8		Time (min)	Replicate#1	Replicate#2	Replicate#3	Replicate#1	Replicate#2	Replicate#3	Replicate#1	Replicate#2	Replicate#3	Mean	SD	Mean	SD	Mean	SD
500	101.975	2.227	50.1954		ATP	616.914	624.925	623.436	621.758	4.26084		650	0.00281	0.00187	0.00615		0	0	0	0	0	0	0	0	0	0	0	0	0	0	0	0
500.5	110.08	2.40401	54.185		GTP	19.6279	17.6436	24.5435	20.605	3.55226		649	0.00277	0.00194	0.0066		5	0	0	0	35.0405	37.0778	42.3746	59.8949	61.1172	67.2289	0	0	38.1643	3.78583	62.747	3.92929
501	119.071	2.60035	58.6105		CTP	24.1779	23.1455	19.5437	22.289	2.43293		648	0.00279	0.00193	0.00671		10	0.3149	0.3149	0.43713	51.7459	55.8204	59.8949	95.7503	99.8248	101.455	0.35564	0.07057	55.8204	4.07448	99.0099	2.93815
501.5	129.005	2.8173	63.5003		UTP	15.7347	10.3231	10.6222	12.2267	3.04173		647	0.00278	0.0019	0.00691		15	0.54447	0.52817	0.52817	60.3023	59.08	60.7098	99.4173	99.8248	99.4173	0.5336	0.00941	60.0307	0.84817	99.5532	0.23524
502	139.867	3.0545	68.8468		Blank	10.9675	10.4499	14.664	12.0271	2.29825		646	0.00272	0.00211	0.00706		20	0.73448	0.72815	0.78938	64.3768	63.1545	64.7843	101.047	99.8248	98.195	0.75067	0.03367	64.1052	0.84817	99.689	1.43091
502.5	151.74	3.3138	74.6912									645	0.00271	0.00235	0.00736		25	0.71043	0.69427	0.65427	72.5258	71.7109	70.0811	101.047	103.899	104.307	0.68633	0.02891	71.4392	1.24477	103.084	1.77603
503	164.614	3.59496	81.0283									644	0.00266	0.00259	0.00747		30	1.05192	0.73192	0.87044	80.6747	79.8598	80.2673	101.047	99.8248	104.307	0.88476	0.16048	80.2673	0.40745	101.726	2.31685
503.5	178.491	3.898	87.8587									643	0.00258	0.00269	0.00773
504	193.342	4.22233	95.1689									642	0.00256	0.00293	0.00793
504.5	209.138	4.56729	102.944									641	0.00264	0.00314	0.00809
505	225.814	4.93148	111.153									640	0.00277	0.00322	0.00851
505.5	243.292	5.31317	119.756									639	0.00285	0.00308	0.00891
506	261.531	5.71149	128.734									638	0.00285	0.00353	0.00928
506.5	280.475	6.1252	138.059									637	0.00282	0.00364	0.00965
507	299.981	6.55118	147.66									636	0.00276	0.00382	0.00971
507.5	319.951	6.98729	157.49									635	0.0027	0.00411	0.01006
508	340.225	7.43005	167.469									634	0.00272	0.00426	0.01039
508.5	360.681	7.87679	177.538									633	0.00273	0.00449	0.01075
509	381.166	8.32415	187.622									632	0.00277	0.00507	0.01146
509.5	401.526	8.76879	197.644									631	0.00278	0.00512	0.01173
510	421.634	9.20791	207.541									630	0.0028	0.00521	0.01181
510.5	441.382	9.6392	217.262									629	0.00277	0.00552	0.01217
511	460.595	10.0588	226.72									628	0.00276	0.00576	0.01259
511.5	479.191	10.4649	235.873									627	0.00274	0.00606	0.01308
512	497.083	10.8556	244.68									626	0.0028	0.00626	0.01357
512.5	514.061	11.2264	253.037									625	0.00291	0.00657	0.01406
513	530.04	11.5754	260.902									624	0.00283	0.00694	0.01459
513.5	544.934	11.9006	268.234									623	0.00286	0.0072	0.01508
514	558.613	12.1994	274.967									622	0.00283	0.00749	0.01554
514.5	571.087	12.4718	281.107									621	0.00288	0.00788	0.01598
515	582.239	12.7153	286.597									620	0.0029	0.00819	0.01643
515.5	592.064	12.9299	291.432									619	0.00287	0.00855	0.0171
516	600.535	13.1149	295.602									618	0.0029	0.00891	0.01766
516.5	607.628	13.2698	299.094									617	0.00292	0.00925	0.01818
517	613.339	13.3945	301.905									616	0.00302	0.00961	0.01885
517.5	617.646	13.4886	304.025									615	0.00311	0.01005	0.01962
518	620.632	13.5538	305.495									614	0.00307	0.01053	0.02024
518.5	622.414	13.5927	306.372									613	0.00312	0.01092	0.02092
519	622.942	13.6042	306.632									612	0.0031	0.01136	0.02173
519.5	622.335	13.591	306.333									611	0.00316	0.01183	0.02251
520	620.595	13.553	305.477									610	0.00316	0.01226	0.02334
520.5	617.84	13.4928	304.12									609	0.00314	0.0128	0.02417
521	614.114	13.4114	302.286									608	0.00316	0.01345	0.02505
521.5	609.444	13.3094	299.987									607	0.00317	0.01404	0.02596
522	603.936	13.1892	297.276									606	0.0032	0.01467	0.02691
522.5	597.662	13.0521	294.188									605	0.00326	0.01526	0.02796
523	590.702	12.9002	290.762									604	0.00337	0.01579	0.02904
523.5	583.177	12.7358	287.058									603	0.00343	0.01631	0.03001
524	575.191	12.5614	283.127									602	0.00347	0.01701	0.03102
524.5	566.718	12.3764	278.956									601	0.00356	0.01754	0.03178
525	557.861	12.1829	274.597									600	0.00349	0.01813	0.03273
525.5	548.698	11.9828	270.087									599	0.00346	0.01907	0.03414
526	539.246	11.7764	265.434									598	0.00348	0.01984	0.03549
526.5	529.595	11.5656	260.683									597	0.00355	0.02048	0.03643
527	519.729	11.3502	255.827									596	0.00364	0.02126	0.03765
527.5	509.718	11.1316	250.899									595	0.00366	0.02201	0.03874
528	499.627	10.9112	245.932									594	0.00373	0.02257	0.03974
528.5	489.439	10.6887	240.917									593	0.0037	0.02331	0.04109
529	479.185	10.4648	235.87									592	0.00376	0.02409	0.04236
529.5	468.847	10.239	230.781									591	0.00374	0.02487	0.04365
530	458.514	10.0133	225.695									590	0.00386	0.02576	0.04513
530.5	448.281	9.78985	220.658									589	0.00394	0.02666	0.04668
531	438.121	9.56797	215.657									588	0.00389	0.02745	0.0481
531.5	428.095	9.34903	210.722									587	0.00395	0.02835	0.04951
532	418.152	9.13189	205.828									586	0.00393	0.0294	0.05109
532.5	408.368	8.91821	201.011									585	0.00393	0.0304	0.05261
533	398.756	8.7083	196.28									584	0.00409	0.0313	0.05423
533.5	389.283	8.50143	191.618									583	0.00411	0.03227	0.05584
534	380.006	8.29883	187.051									582	0.00407	0.03323	0.05743
534.5	370.877	8.09947	182.558									581	0.00403	0.03425	0.05917
535	361.961	7.90475	178.169									580	0.00413	0.03533	0.06094
535.5	353.298	7.71556	173.904									579	0.00414	0.03643	0.06272
536	344.901	7.53218	169.771									578	0.00422	0.03755	0.06457
536.5	336.7	7.35307	165.734									577	0.00424	0.03872	0.06652
537	328.755	7.17957	161.824									576	0.00419	0.03996	0.06865
537.5	321.056	7.01143	158.034									575	0.00425	0.04118	0.07077
538	313.602	6.84864	154.365									574	0.00425	0.04256	0.07302
538.5	306.4	6.69138	150.82									573	0.00421	0.04385	0.07527
539	299.412	6.53876	147.38									572	0.00428	0.04521	0.07773
539.5	292.644	6.39095	144.048									571	0.00438	0.04669	0.08028
540	286.119	6.24845	140.837									570	0.00446	0.04814	0.08288
540.5	279.781	6.11004	137.717									569	0.00439	0.04974	0.08573
541	273.64	5.97594	134.694									568	0.00436	0.05157	0.08868
541.5	267.647	5.84505	131.744									567	0.00444	0.05329	0.09148
542	261.83	5.71802	128.881									566	0.00451	0.05513	0.09458
542.5	256.227	5.59565	126.123									565	0.00466	0.05706	0.0979
543	250.801	5.47715	123.452									564	0.00463	0.05904	0.10134
543.5	245.555	5.3626	120.87									563	0.00458	0.06122	0.10519
544	240.444	5.25097	118.354									562	0.00462	0.06261	0.10815
544.5	235.473	5.14241	115.907									561	0.0046	0.06596	0.11355
545	230.66	5.0373	113.538									560	0.00446	0.06836	0.11769
545.5	225.965	4.93477	111.227									559	0.00447	0.07088	0.12221
546	221.382	4.8347	108.971									558	0.00464	0.07354	0.12689
546.5	216.899	4.73679	106.765									557	0.00504	0.07646	0.1319
547	212.536	4.6415	104.617									556	0.00515	0.07949	0.13719
547.5	208.29	4.54878	102.527									555	0.00495	0.08259	0.14241
548	204.151	4.45839	100.49									554	0.00498	0.08582	0.14788
548.5	200.102	4.36997	98.4967									553	0.00496	0.08911	0.1535
549	196.158	4.28383	96.5552									552	0.00501	0.09263	0.15945
549.5	192.304	4.19966	94.6579									551	0.00502	0.0961	0.16534
550	188.541	4.11749	92.8059									550	0.00508	0.09963	0.17123
550.5	184.849	4.03685	90.9884									549	0.00513	0.10319	0.17723
551	181.221	3.95763	89.2028									548	0.00508	0.10677	0.18322
551.5	177.66	3.87986	87.4499									547	0.00506	0.1104	0.18919
552	174.178	3.80381	85.7359									546	0.00514	0.11402	0.19503
552.5	170.742	3.72878	84.0447									545	0.00509	0.11746	0.2007
553	167.373	3.65519	82.386									544	0.0051	0.12079	0.20625
553.5	164.038	3.58236	80.7445									543	0.00513	0.12404	0.21152
554	160.771	3.51102	79.1365									542	0.00518	0.12716	0.21652
554.5	157.557	3.44083	77.5544									541	0.00508	0.13015	0.22109
555	154.436	3.37268	76.0184									540	0.00468	0.13286	0.22515
555.5	151.392	3.3062	74.5199									539	0.00523	0.13526	0.22894
556	148.404	3.24094	73.049									538	0.00501	0.13749	0.2324
556.5	145.437	3.17614	71.5885									537	0.00488	0.13946	0.23536
557	142.525	3.11256	70.1554									536	0.00488	0.14123	0.23803
557.5	139.653	3.04984	68.7416									535	0.00483	0.14274	0.24032
558	136.809	2.98772	67.3415									534	0.0048	0.14402	0.24213
558.5	134.005	2.9265	65.9616									533	0.0048	0.14498	0.24347
559	131.241	2.86613	64.6009									532	0.00474	0.14573	0.24452
559.5	128.511	2.80652	63.2573									531	0.00479	0.1463	0.24526
560	125.838	2.74814	61.9416									530	0.00469	0.14661	0.24567
560.5	123.202	2.69058	60.6441									529	0.00472	0.14687	0.24583
561	120.609	2.63395	59.3677									528	0.0046	0.14682	0.24543
561.5	118.037	2.57776	58.1013									527	0.00453	0.14665	0.24493
562	115.485	2.52203	56.8452									526	0.00439	0.1464	0.24426
562.5	112.951	2.46671	55.5983									525	0.0043	0.14609	0.24339
563	110.432	2.41168	54.358									524	0.00424	0.14552	0.24221
563.5	107.934	2.35713	53.1283									523	0.0041	0.14487	0.24113
564	105.448	2.30283	51.9046									522	0.00395	0.14398	0.23958
564.5	102.961	2.24852	50.6805									521	0.00375	0.14327	0.23819
565	100.497	2.19473	49.468									520	0.00369	0.14243	0.23667
565.5	98.0433	2.14114	48.26									519	0.0037	0.14141	0.23505
566	95.6227	2.08827	47.0685									518	0.00354	0.14058	0.23369
566.5	93.2279	2.03597	45.8897									517	0.00331	0.13966	0.23207
567	90.8812	1.98472	44.7346									516	0.00311	0.13875	0.23042
567.5	88.5879	1.93464	43.6057									515	0.00298	0.13769	0.22861
568	86.3381	1.88551	42.4983									514	0.00327	0.13662	0.22684
568.5	84.1118	1.83689	41.4025									513	0.00317	0.13553	0.22499
569	81.9415	1.78949	40.3342									512	0.00323	0.13444	0.22326
569.5	79.8177	1.74311	39.2888									511	0.00325	0.13336	0.22164
570	77.7426	1.6978	38.2674									510	0.0033	0.1321	0.21984
570.5	75.7168	1.65355	37.2702									509	0.00337	0.13096	0.21824
571	73.7377	1.61033	36.296									508	0.00356	0.12968	0.21651
571.5	71.7947	1.5679	35.3396									507	0.00378	0.12858	0.21487
572	69.9076	1.52669	34.4107									506	0.00349	0.12725	0.21281
572.5	68.0749	1.48667	33.5086									505	0.00377	0.12588	0.21078
573	66.2908	1.4477	32.6304									504	0.00399	0.12442	0.20869
573.5	64.554	1.40977	31.7755									503	0.00401	0.12292	0.20654
574	62.8562	1.3727	30.9398									502	0.00416	0.12134	0.20433
574.5	61.196	1.33644	30.1226									501	0.00425	0.11997	0.20225
575	59.5836	1.30123	29.3289									500	0.00449	0.11848	0.20019
575.5	58.0211	1.2671	28.5598									499	0.00462	0.11682	0.19773
576	56.503	1.23395	27.8126									498	0.00478	0.11533	0.19523
576.5	55.0135	1.20142	27.0794									497	0.00487	0.11371	0.19262
577	53.5609	1.1697	26.3644									496	0.00505	0.11206	0.19023
577.5	52.1397	1.13866	25.6648									495	0.00529	0.11038	0.1879
578	50.75	1.10831	24.9807									494	0.00536	0.10863	0.18547
578.5	49.3794	1.07838	24.3061									493	0.00545	0.10666	0.18281
579	48.0473	1.04929	23.6504									492	0.00565	0.10482	0.18023
579.5	46.7557	1.02108	23.0146									491	0.00594	0.10309	0.1776
580	45.4944	0.99354	22.3938									490	0.00603	0.10131	0.17497
580.5	44.2498	0.96636	21.7812									489	0.00626	0.09959	0.17233
581	43.0498	0.94015	21.1905									488	0.00636	0.09781	0.1695
581.5	41.8843	0.9147	20.6168									487	0.00658	0.09601	0.1665
582	40.7632	0.89021	20.0649									486	0.0068	0.09437	0.16393
582.5	39.6647	0.86622	19.5242									485	0.00708	0.09251	0.16114
583	38.5919	0.8428	18.9962									484	0.00747	0.09058	0.15815
583.5	37.5396	0.81982	18.4782									483	0.00747	0.08873	0.15521
584	36.5145	0.79743	17.9736									482	0.00758	0.08722	0.15287
584.5	35.5266	0.77585	17.4873									481	0.00781	0.08644	0.15126
585	34.5681	0.75492	17.0155									480	0.00816	0.08573	0.1493
585.5	33.643	0.73472	16.5601									479	0.00798	0.08467	0.14708
586	32.7439	0.71508	16.1176									478	0.008	0.08298	0.14417
586.5	31.8755	0.69612	15.6901									477	0.00825	0.08148	0.14141
587	31.036	0.67778	15.2769									476	0.0085	0.08004	0.13882
587.5	30.2321	0.66023	14.8812									475	0.00868	0.07849	0.13623
588	29.4548	0.64325	14.4986									474	0.0089	0.07695	0.13372
588.5	28.6988	0.62674	14.1264									473	0.00934	0.07545	0.13126
589	27.9657	0.61073	13.7656									472	0.00984	0.07395	0.12897
589.5	27.2535	0.59518	13.415									471	0.01028	0.07268	0.12675
590	26.5668	0.58018	13.077									470	0.01071	0.07173	0.12478
590.5	25.8957	0.56553	12.7467									469	0.01118	0.07056	0.12261
591	25.2464	0.55135	12.4271									468	0.01162	0.06936	0.12055
591.5	24.6172	0.53761	12.1174									467	0.01236	0.06817	0.11851
592	24.0046	0.52423	11.8158									466	0.01295	0.06683	0.11635
592.5	23.395	0.51092	11.5158									465	0.01369	0.06558	0.11438
593	22.806	0.49805	11.2258									464	0.01443	0.06443	0.11256
593.5	22.2297	0.48547	10.9421									463	0.01525	0.06323	0.11071
594	21.6778	0.47341	10.6705									462	0.01608	0.06207	0.10888
594.5	21.1388	0.46164	10.4052									461	0.01695	0.06091	0.10692
595	20.6114	0.45013	10.1456									460	0.0179	0.05973	0.10524
595.5	20.0898	0.43873	9.88883									459	0.01896	0.05853	0.1036
596	19.5761	0.42752	9.63596									458	0.02014	0.05743	0.10172
596.5	19.072	0.41651	9.38786									457	0.02134	0.05658	0.10029
597	18.5754	0.40566	9.14338									456	0.02267	0.05556	0.09859
597.5	18.0891	0.39504	8.90402									455	0.02389	0.05452	0.09702
598	17.613	0.38464	8.66967									454	0.02556	0.05343	0.09559
598.5	17.1552	0.37465	8.44431									453	0.02705	0.05251	0.09425
599	16.7097	0.36492	8.22502									452	0.02869	0.05138	0.09263
599.5	16.2816	0.35557	8.01431									451	0.03042	0.0504	0.09125
600	15.8663	0.3465	7.80987									450	0.03222	0.04969	0.09007

## Sheet: Fig 3b-3d
Fig. 3b							Fig. 3c								Fig. 3d
2Theta	HiZP + ATP	HiZP	ZIF-8	pAAm			Wavelength	Blank	free HRP	HiZP	pAAm	IAA@ZIF-8				Relative activity (%)
5	58	-0.31834	0	181			700	0.20753	0.168	0.15646	0.20969	0.20861				Replicate#1	Replicate#2	Replicate#3	Mean	SD
5.01948	56	14.6299	10.9313	187			699	0.20754	0.16853	0.15718	0.21005	0.2088			free HRP	96.12	98.76	99.84	98.24	1.91374
5.03896	62	28.5781	23.8626	186			698	0.20752	0.16907	0.158	0.21007	0.20879			HiZP	102.53	97.87	102.81	101.07	2.77482
5.05844	56	33.5263	13.794	187			697	0.20748	0.1697	0.15873	0.21113	0.2093
5.07792	61	16.4745	0.72527	168			696	0.20742	0.17033	0.15947	0.21063	0.20902
5.0974	59	-8.57724	-3.34341	180			695	0.20724	0.1708	0.1602	0.20907	0.20815
5.11688	61	19.371	1.58791	172			694	0.20711	0.17133	0.16092	0.20844	0.20778
5.13636	58	3.3192	35.5192	180			693	0.20706	0.17188	0.16178	0.20827	0.20766
5.15584	73	3.26742	-6.54945	174			692	0.20694	0.1725	0.16264	0.20799	0.20747
5.17532	77	9.21565	5.38187	173			691	0.20683	0.17298	0.16326	0.20731	0.20707
5.1948	60	14.1639	-5.68681	185			690	0.20674	0.17342	0.16393	0.20751	0.20712
5.21428	49	8.11209	28.2445	217			689	0.20661	0.17401	0.16469	0.20721	0.20691
5.23376	80	36.0603	8.17582	188			688	0.2064	0.17448	0.16538	0.20676	0.20658
5.25324	63	1.00853	-5.89286	174			687	0.20616	0.17494	0.16605	0.20664	0.2064
5.27272	60	33.9567	21.0385	154			686	0.20591	0.17543	0.16673	0.20639	0.20615
5.29219	66	3.90497	2.96978	165			685	0.20576	0.17597	0.1676	0.20596	0.20586
5.31168	59	0.85319	9.9011	189			684	0.20553	0.17644	0.16842	0.2057	0.20561
5.33115	66	12.8014	10.8324	176			683	0.2052	0.17691	0.16902	0.20583	0.20552
5.35063	62	19.7496	29.7637	202			682	0.20495	0.17733	0.16971	0.20544	0.2052
5.37011	68	12.6979	11.6951	203			681	0.20476	0.17781	0.17045	0.20488	0.20482
5.38959	53	8.64608	17.6264	190			680	0.20451	0.17827	0.17108	0.20426	0.20439
5.40907	63	-8.4057	3.55769	196			679	0.20416	0.17871	0.17167	0.20475	0.20445
5.42855	67	16.5425	6.48901	174			678	0.20383	0.17919	0.17232	0.20357	0.2037
5.44803	59	17.4907	30.4203	165			677	0.20342	0.17955	0.17299	0.20345	0.20343
5.46751	80	-9.56104	17.3516	210			676	0.20313	0.17996	0.17367	0.20286	0.20299
5.48699	64	5.38718	8.28297	183			675	0.20278	0.18031	0.17429	0.20262	0.2027
5.50647	59	-0.6646	-0.78572	175			674	0.20236	0.18068	0.17493	0.20196	0.20216
5.52595	60	16.2836	35.1456	187			673	0.20191	0.18105	0.1756	0.20131	0.20161
5.54543	79	19.2318	7.07692	187			672	0.20139	0.18132	0.17612	0.20086	0.20113
5.56491	64	14.1801	15.0082	189			671	0.20089	0.18166	0.17658	0.20042	0.20066
5.58439	82	25.1283	26.9396	197			670	0.2003	0.18201	0.17713	0.19952	0.19991
5.60387	65	-7.92349	6.87087	185			669	0.19974	0.18229	0.17768	0.19917	0.19945
5.62335	63	16.0247	16.8022	183			668	0.19928	0.18255	0.17821	0.19858	0.19893
5.64283	67	13.973	22.7335	197			667	0.19873	0.18277	0.17872	0.19756	0.19815
5.66231	68	15.9212	6.66483	186			666	0.19818	0.18306	0.17916	0.19693	0.19755
5.68179	66	26.8694	12.5961	184			665	0.19758	0.18331	0.17955	0.19636	0.19697
5.70127	73	6.81761	8.52747	209			664	0.19688	0.18345	0.17993	0.19534	0.19611
5.72075	77	19.7658	15.4588	197			663	0.19625	0.18363	0.18043	0.19478	0.19551
5.74023	57	16.7141	12.3901	199			662	0.19565	0.18384	0.18092	0.19389	0.19477
5.75971	77	-2.33772	8.32142	164			661	0.19487	0.18397	0.18119	0.19305	0.19396
5.77919	62	-10.3895	12.2527	172			660	0.19412	0.1841	0.18147	0.19225	0.19319
5.79867	68	14.5587	14.1841	170			659	0.19346	0.18423	0.18183	0.19146	0.19246
5.81815	71	-8.49306	4.11538	177			658	0.19266	0.18434	0.18209	0.19035	0.19151
5.83763	67	-2.54484	16.0467	155			657	0.19189	0.18446	0.18238	0.18927	0.19058
5.85711	57	2.40338	-0.02198	189			656	0.1911	0.18449	0.18261	0.18802	0.18956
5.87659	56	5.3516	-3.09066	185			655	0.19025	0.18449	0.18284	0.18689	0.18857
5.89607	59	-15.7002	0.84065	194			654	0.18932	0.18452	0.18305	0.18595	0.18763
5.91555	63	0.24804	18.772	192			653	0.18839	0.18451	0.18324	0.18453	0.18646
5.93503	72	9.19626	5.70329	160			652	0.1875	0.18453	0.18341	0.18293	0.18521
5.95451	64	22.1445	12.6346	179			651	0.18654	0.18452	0.18358	0.1822	0.18437
5.97398	71	10.0927	7.56593	203			650	0.18543	0.18443	0.18369	0.18099	0.18321
5.99346	62	-19.9591	22.4973	186			649	0.18442	0.18438	0.18383	0.17964	0.18203
6.01294	81	-10.0108	1.42857	167			648	0.18348	0.18429	0.18398	0.17836	0.18092
6.03242	70	6.93737	6.35988	185			647	0.1824	0.18416	0.18402	0.17703	0.17972
6.0519	45	10.8856	20.2912	188			646	0.18129	0.18401	0.18402	0.17582	0.17856
6.07138	66	2.83381	16.2225	189			645	0.18017	0.18392	0.18401	0.17484	0.17751
6.09086	58	11.782	24.1538	186			644	0.17899	0.1838	0.18399	0.1733	0.17614
6.11034	71	14.7302	-10.9148	171			643	0.17774	0.18359	0.1839	0.17205	0.1749
6.12982	83	-2.32153	-1.98353	198			642	0.17651	0.18339	0.18382	0.17064	0.17357
6.1493	70	-11.3733	18.9478	184			641	0.17533	0.18318	0.18378	0.16899	0.17216
6.16878	61	16.5749	-13.1209	203			640	0.17411	0.18296	0.18382	0.16795	0.17103
6.18826	66	-7.47686	12.8104	169			639	0.17287	0.18274	0.18378	0.1661	0.16948
6.20774	68	33.4714	0.74175	191			638	0.17154	0.18248	0.1836	0.16474	0.16814
6.22722	65	-3.58042	13.6731	167			637	0.17025	0.18221	0.18349	0.16308	0.16667
6.2467	62	20.3678	-3.39561	179			636	0.16891	0.18194	0.18348	0.16123	0.16507
6.26618	67	1.31602	-2.4643	200			635	0.16751	0.18161	0.18341	0.15987	0.16369
6.28566	67	6.26424	17.467	225			634	0.16614	0.18135	0.18329	0.15824	0.16219
6.30514	76	36.2125	26.3983	202			633	0.16463	0.1811	0.18313	0.15667	0.16065
6.32462	80	14.1607	28.3297	188			632	0.16309	0.18086	0.18296	0.15528	0.15918
6.3441	75	28.1089	20.261	183			631	0.16159	0.18057	0.18281	0.15365	0.15762
6.36358	66	15.0571	13.1923	196			630	0.16003	0.18024	0.18267	0.15192	0.15598
6.38306	63	8.00534	17.1236	196			629	0.15845	0.17991	0.18252	0.14991	0.15418
6.40254	64	14.9536	19.0549	187			628	0.15698	0.17966	0.18243	0.14808	0.15253
6.42202	74	27.9018	39.9862	167			627	0.15541	0.17944	0.18238	0.14633	0.15087
6.4415	66	4.85001	19.9176	186			626	0.15383	0.17916	0.18238	0.14433	0.14908
6.46098	70	-12.2018	4.84889	191			625	0.15237	0.17893	0.18237	0.1429	0.14764
6.48046	76	18.7464	3.78021	186			624	0.15073	0.17864	0.18225	0.14107	0.1459
6.49994	65	52.6947	-0.28847	175			623	0.14904	0.1784	0.18224	0.13905	0.14405
6.51942	75	13.6429	25.6428	183			622	0.14736	0.17823	0.18227	0.13747	0.14241
6.5389	78	15.5911	20.5742	228			621	0.14579	0.17814	0.18241	0.13576	0.14077
6.55838	74	29.5393	19.5055	205			620	0.14418	0.17807	0.18265	0.13371	0.13894
6.57786	77	23.4875	20.4368	195			619	0.14249	0.17796	0.18281	0.13205	0.13727
6.59734	82	1.43578	16.3681	187			618	0.14083	0.17787	0.18309	0.13038	0.13561
6.61681	71	22.384	10.2994	174			617	0.13916	0.17792	0.1834	0.12854	0.13385
6.6363	69	-10.6678	29.2308	159			616	0.13755	0.17807	0.18387	0.12643	0.13199
6.65578	95	-12.7196	32.1621	176			615	0.13582	0.1782	0.18444	0.12469	0.13025
6.67525	52	8.22866	11.0934	195			614	0.13409	0.17838	0.18498	0.12263	0.12836
6.69473	62	-0.82312	14.0247	201			613	0.13247	0.17868	0.18566	0.12114	0.1268
6.71421	79	26.1251	31.956	196			612	0.13069	0.17896	0.18628	0.11909	0.12489
6.73369	86	-0.92668	23.8874	179			611	0.129	0.17944	0.18734	0.11737	0.12318
6.75317	69	-7.97846	29.8187	181			610	0.12734	0.18	0.18844	0.11579	0.12157
6.77265	64	14.9698	36.75	178			609	0.12569	0.18059	0.18954	0.11418	0.11993
6.79213	75	9.91799	5.68131	186			608	0.12405	0.18134	0.19092	0.11249	0.11827
6.81161	67	17.8662	18.6126	191			607	0.12247	0.18224	0.19243	0.11054	0.1165
6.83109	78	39.8144	26.5439	176			606	0.1209	0.18326	0.19402	0.10869	0.1148
6.85057	80	22.7627	39.4753	161			605	0.11928	0.18437	0.19592	0.10691	0.11309
6.87005	73	45.7109	40.4066	195			604	0.11779	0.18575	0.19814	0.10488	0.11133
6.88953	80	59.6591	46.3379	176			603	0.1162	0.18723	0.20038	0.10358	0.10989
6.90901	76	72.6073	35.2692	171			602	0.1147	0.18885	0.20286	0.10224	0.10847
6.92849	74	107.556	40.2005	200			601	0.11331	0.19057	0.20558	0.1006	0.10695
6.94797	75	84.5037	48.1319	200			600	0.11185	0.19248	0.20848	0.09868	0.10526
6.96745	74	136.452	86.0632	189			599	0.11048	0.19456	0.21165	0.09719	0.10383
6.98693	55	193.4	94.9945	202			598	0.10912	0.19681	0.21514	0.09579	0.10246
7.00641	98	196.348	109.926	165			597	0.10778	0.19924	0.21885	0.09447	0.10112
7.02589	69	232.297	158.857	195			596	0.10652	0.20182	0.22279	0.09294	0.09973
7.04537	71	405.145	204.788	219			595	0.10525	0.20459	0.22698	0.09146	0.09835
7.06485	70	490.493	269.72	205			594	0.10398	0.20759	0.2314	0.09003	0.097
7.08433	74	593.341	322.651	192			593	0.10281	0.21068	0.23611	0.08876	0.09578
7.10381	72	724.19	387.582	193			592	0.10164	0.21396	0.24122	0.08761	0.09463
7.12329	79	910.338	483.26	192			591	0.10055	0.21737	0.24635	0.08582	0.09319
7.14277	73	1148.99	558.112	187			590	0.09955	0.22082	0.25149	0.08468	0.09212
7.16225	77	1428.23	665.163	166			589	0.09856	0.22448	0.25683	0.08363	0.0911
7.18173	80	1926.58	824.015	169			588	0.09759	0.22814	0.2623	0.08242	0.09001
7.20121	60	2532.03	998.267	189			587	0.09666	0.23184	0.26797	0.08128	0.08897
7.22069	64	3329.28	1228.52	200			586	0.09568	0.23563	0.27362	0.07999	0.08784
7.24017	81	4041.13	1553.27	206			585	0.09488	0.2394	0.27954	0.07899	0.08694
7.25964	87	4512.88	2092.92	192			584	0.09395	0.24324	0.28547	0.07778	0.08587
7.27912	87	4575.82	2742.47	201			583	0.09306	0.24701	0.29125	0.0766	0.08483
7.2986	70	4515.57	3506.83	191			582	0.09228	0.25084	0.29703	0.07587	0.08408
7.31808	82	4309.72	4476.28	173			581	0.09143	0.25454	0.30279	0.07427	0.08285
7.33756	74	3896.67	5400.93	181			580	0.09059	0.2581	0.3084	0.07346	0.08203
7.35704	67	3496.22	6193.98	201			579	0.08979	0.26155	0.31369	0.07179	0.08079
7.37652	63	2755.56	6557.93	177			578	0.08894	0.26488	0.31887	0.07124	0.08009
7.396	78	2136.01	6260.39	203			577	0.08819	0.26804	0.32383	0.06982	0.07901
7.41548	75	1571.76	5656.94	221			576	0.08739	0.27102	0.32853	0.06883	0.07811
7.43496	63	1211.91	4742.69	174			575	0.08654	0.2739	0.33319	0.06757	0.07705
7.45444	74	788.357	3822.14	184			574	0.08567	0.27651	0.33738	0.06644	0.07606
7.47392	76	548.906	3016.39	193			573	0.08477	0.27896	0.34127	0.06552	0.07515
7.4934	78	377.354	2326.15	216			572	0.08389	0.28128	0.34504	0.06469	0.07429
7.51288	83	190.002	1560.3	212			571	0.08304	0.28321	0.34831	0.06368	0.07336
7.53236	86	159.95	1208.85	197			570	0.08216	0.28495	0.3512	0.0622	0.07218
7.55184	70	140.899	879.802	192			569	0.08117	0.28643	0.35376	0.06092	0.07104
7.57132	87	79.8468	660.654	209			568	0.0802	0.28775	0.3559	0.06028	0.07024
7.5908	66	121.795	472.306	178			567	0.07931	0.28884	0.35786	0.05908	0.06919
7.61028	84	80.7433	363.797	183			566	0.07837	0.28966	0.35935	0.05763	0.068
7.62976	71	73.6915	248.728	168			565	0.07746	0.29029	0.36052	0.05715	0.06731
7.64924	85	69.6397	166.659	216			564	0.07644	0.2907	0.36122	0.05553	0.06599
7.66872	76	67.5879	136.591	183			563	0.07542	0.29081	0.36173	0.05468	0.06505
7.6882	82	44.5361	128.522	208			562	0.07467	0.2908	0.36216	0.05352	0.06409
7.70768	73	74.4844	133.453	194			561	0.07363	0.29057	0.36184	0.05266	0.06315
7.72716	77	68.4326	118.385	179			560	0.07258	0.29005	0.36136	0.05154	0.06206
7.74664	77	38.3808	116.316	206			559	0.0716	0.28945	0.36058	0.04948	0.06054
7.76612	93	40.329	113.247	187			558	0.07057	0.28869	0.35947	0.04823	0.0594
7.7856	95	35.2773	95.1786	232			557	0.0696	0.28776	0.3583	0.04711	0.05836
7.80508	79	72.2255	87.1099	195			556	0.06853	0.28667	0.35712	0.04583	0.05718
7.82456	63	37.1737	111.041	186			555	0.06743	0.28538	0.35546	0.04516	0.0563
7.84404	87	58.1219	120.973	190			554	0.0664	0.28401	0.3537	0.04417	0.05528
7.86352	82	41.0701	96.9038	182			553	0.06528	0.2825	0.35168	0.04269	0.05398
7.883	79	67.0184	105.835	189			552	0.06427	0.28093	0.34963	0.04149	0.05288
7.90247	82	65.9666	96.7665	185			551	0.0633	0.27963	0.34738	0.04066	0.05198
7.92195	87	49.9148	76.6978	196			550	0.06232	0.27789	0.34503	0.03988	0.0511
7.94143	91	45.863	111.629	191			549	0.06165	0.27618	0.34256	0.03866	0.05015
7.96091	77	34.8112	77.5604	202			548	0.06075	0.2744	0.34014	0.03771	0.04923
7.98039	84	41.7595	71.4917	204			547	0.05986	0.27254	0.33747	0.03697	0.04841
7.99987	90	26.7077	82.4231	201			546	0.0591	0.27075	0.33489	0.03591	0.0475
8.01935	87	26.6559	69.3544	220			545	0.05826	0.26882	0.33224	0.03456	0.04641
8.03883	80	57.6041	74.2857	228			544	0.05742	0.26697	0.32944	0.03394	0.04568
8.05831	75	21.5524	63.217	220			543	0.05668	0.26497	0.32671	0.03324	0.04496
8.07779	77	40.5006	72.1483	178			542	0.056	0.26306	0.32404	0.03239	0.04419
8.09727	81	32.4488	53.0797	195			541	0.05523	0.26109	0.32123	0.03201	0.04362
8.11675	84	47.397	90.011	183			540	0.05421	0.25891	0.3181	0.03073	0.04247
8.13623	87	22.3452	70.9423	198			539	0.05409	0.25734	0.31597	0.03001	0.04205
8.15571	76	20.2934	56.8736	191			538	0.05324	0.25526	0.31307	0.02917	0.0412
8.17519	86	-8.75833	42.8049	201			537	0.05256	0.25321	0.31025	0.02836	0.04046
8.19467	83	22.1899	74.7362	204			536	0.05209	0.25122	0.30751	0.02814	0.04012
8.21415	83	33.1381	59.6676	208			535	0.05154	0.24921	0.30463	0.02714	0.03934
8.23363	79	37.0863	54.5989	204			534	0.05102	0.24712	0.3018	0.02689	0.03896
8.25311	77	14.0346	35.5302	207			533	0.05049	0.24504	0.2989	0.0256	0.03804
8.27259	78	-7.01722	52.4615	239			532	0.05001	0.24294	0.29584	0.02523	0.03762
8.29207	76	30.931	56.3928	195			531	0.04966	0.24087	0.29299	0.02481	0.03723
8.31155	64	-0.12078	60.3242	202			530	0.04915	0.2387	0.29	0.02428	0.03671
8.33103	92	16.8274	68.2555	213			529	0.04889	0.23654	0.28711	0.02304	0.03596
8.35051	93	5.77566	58.1868	217			528	0.04837	0.23421	0.28388	0.02316	0.03576
8.36999	90	9.72388	44.1181	181			527	0.04805	0.23201	0.28069	0.02237	0.03521
8.38947	91	8.67211	43.0494	200			526	0.04764	0.22969	0.27728	0.02189	0.03476
8.40895	83	44.6203	38.9808	200			525	0.04728	0.22734	0.27398	0.02111	0.03419
8.42843	71	8.56855	68.9121	220			524	0.0469	0.22486	0.2705	0.02087	0.03389
8.44791	97	9.51677	41.8434	191			523	0.04664	0.22227	0.26702	0.02007	0.03336
8.46739	93	42.465	42.7747	211			522	0.04625	0.2197	0.26338	0.01976	0.033
8.48687	82	32.4132	54.706	202			521	0.04599	0.2172	0.2597	0.01932	0.03266
8.50635	98	-2.63857	34.6373	199			520	0.04567	0.2146	0.25598	0.01907	0.03237
8.52583	91	22.3097	32.5687	222			519	0.04539	0.21209	0.25237	0.01832	0.03185
8.54531	86	13.2579	33.5	216			518	0.0451	0.20945	0.24857	0.0178	0.03145
8.56479	84	13.2061	27.4313	189			517	0.04483	0.20676	0.24468	0.01723	0.03103
8.58427	83	-3.84569	48.3626	194			516	0.04447	0.20398	0.24057	0.01703	0.03075
8.60375	90	5.10253	47.2939	194			515	0.0443	0.20129	0.23668	0.01658	0.03044
8.62322	84	14.0508	50.2253	210			514	0.04454	0.19871	0.23292	0.01632	0.03043
8.6427	96	23.999	33.1566	197			513	0.04443	0.19606	0.22882	0.0157	0.03006
8.66218	70	16.9472	18.0879	207			512	0.0446	0.19343	0.22483	0.0151	0.02985
8.68166	78	22.8954	28.0192	214			511	0.0442	0.19085	0.22096	0.01517	0.02968
8.70114	99	13.8436	30.9505	224			510	0.04449	0.18802	0.21719	0.01528	0.02988
8.72062	88	19.7919	26.8818	218			509	0.04457	0.18566	0.21348	0.01472	0.02965
8.7401	88	30.7401	32.8132	199			508	0.04459	0.18316	0.2099	0.01451	0.02955
8.75958	74	21.6883	20.7445	198			507	0.0448	0.1807	0.20576	0.01454	0.02967
8.77906	103	28.6365	11.6758	232			506	0.04493	0.17821	0.20236	0.01415	0.02954
8.79854	119	7.58475	22.6071	201			505	0.04519	0.17577	0.19875	0.01379	0.02949
8.81802	87	17.533	-1.46157	228			504	0.04553	0.17354	0.1952	0.01374	0.02964
8.8375	81	13.4812	35.4697	202			503	0.04574	0.17119	0.19173	0.01402	0.02988
8.85698	95	17.4294	27.4011	205			502	0.04621	0.16905	0.18828	0.01401	0.03011
8.87646	78	6.37763	16.3324	214			501	0.04667	0.16697	0.18517	0.01319	0.02993
8.89594	88	-13.6741	32.2637	204			500	0.04717	0.16506	0.18214	0.01395	0.03056
8.91542	75	35.2741	21.195	214			499	0.04765	0.16313	0.17911	0.01354	0.0306
8.9349	99	13.2223	21.1263	206			498	0.04821	0.16131	0.17623	0.01392	0.03107
8.95438	83	28.1705	38.0577	192			497	0.04887	0.15948	0.17335	0.01422	0.03155
8.97386	88	-3.88127	53.989	199			496	0.04951	0.15776	0.17058	0.01414	0.03182
8.99334	101	-2.93305	11.9203	221			495	0.05022	0.1562	0.16799	0.01398	0.0321
9.01282	89	26.0152	10.8516	180			494	0.05087	0.15458	0.16535	0.01473	0.0328
9.0323	88	0.9634	12.7829	211			493	0.05173	0.153	0.16271	0.01539	0.03356
9.05178	86	37.9116	26.7143	198			492	0.05249	0.15163	0.16032	0.01499	0.03374
9.07126	79	-13.1402	23.6456	216			491	0.05348	0.15031	0.15807	0.01567	0.03457
9.09074	98	18.8081	14.5769	212			490	0.05439	0.14896	0.15587	0.01595	0.03517
9.11022	91	12.7563	15.5082	229			489	0.05537	0.14771	0.15376	0.01603	0.0357
9.1297	82	18.7045	40.4395	196			488	0.05633	0.14653	0.15166	0.01703	0.03668
9.14918	77	-14.3473	25.3709	225			487	0.05742	0.14533	0.14964	0.01794	0.03768
9.16865	90	36.6009	29.3022	202			486	0.05849	0.14426	0.14767	0.01809	0.03829
9.18814	98	13.5492	24.2335	220			485	0.05972	0.14313	0.14585	0.01883	0.03927
9.20762	103	-15.5026	19.1648	207			484	0.06106	0.14226	0.14424	0.01981	0.04043
9.2271	85	10.4456	27.0961	226			483	0.06218	0.14112	0.14241	0.02041	0.0413
9.24657	85	0.39383	22.0274	181			482	0.06351	0.14018	0.14089	0.02093	0.04222
9.26605	89	-17.6579	9.95876	239			481	0.06474	0.13942	0.13942	0.02184	0.04329
9.28553	101	-1.70973	12.8901	222			480	0.06589	0.1385	0.13792	0.02258	0.04424
9.30501	98	24.2385	21.8214	214			479	0.06723	0.13768	0.13668	0.02401	0.04562
9.32449	90	13.1867	14.7527	216			478	0.06858	0.13678	0.1353	0.02436	0.04647
9.34397	80	1.13493	41.684	186			477	0.07018	0.13604	0.13406	0.02592	0.04805
9.36345	84	2.08315	18.6153	193			476	0.07166	0.13535	0.1328	0.02647	0.04906
9.38293	93	-15.9686	7.54667	221			475	0.07332	0.13475	0.13163	0.02846	0.05089
9.40241	88	-9.02041	17.478	220			474	0.07494	0.13421	0.13048	0.02915	0.05204
9.42189	90	-3.07219	17.4093	218			473	0.07674	0.13371	0.12944	0.03048	0.05361
9.44137	93	-8.12397	4.34063	190			472	0.07865	0.13335	0.12857	0.03197	0.05531
9.46085	93	-0.17574	-2.72805	230			471	0.08057	0.13304	0.12775	0.03279	0.05668
9.48033	94	12.7725	23.2033	224			470	0.0826	0.13286	0.12689	0.03531	0.05896
9.49981	69	-12.2793	3.13459	225			469	0.08469	0.13275	0.12624	0.03686	0.06078
9.51929	84	13.6689	25.0659	197			468	0.08678	0.13267	0.12565	0.03839	0.06258
9.53877	89	-27.3829	14.9972	211			467	0.08912	0.13281	0.12527	0.04032	0.06472
9.55825	78	-8.43464	-8.07146	206			466	0.09151	0.13297	0.12487	0.04183	0.06667
9.57773	74	14.5136	1.85986	198			465	0.09405	0.13325	0.12466	0.04443	0.06924
9.59721	86	-6.5382	20.7912	216			464	0.09654	0.13361	0.12444	0.04655	0.07155
9.61669	98	-0.58998	6.72249	214			463	0.09935	0.13413	0.12455	0.04909	0.07422
9.63617	85	-4.64175	10.6538	217			462	0.10216	0.13476	0.12469	0.05065	0.07641
9.65565	103	0.30647	15.5851	218			461	0.10492	0.13554	0.1249	0.0524	0.07866
9.67513	94	-3.74531	6.51645	240			460	0.10791	0.13636	0.12523	0.05595	0.08193
9.69461	89	8.20291	17.4478	221			459	0.11099	0.13725	0.12567	0.05794	0.08446
9.71409	87	5.15113	15.3791	204			458	0.11412	0.1383	0.12634	0.06149	0.08781
9.73357	86	12.0993	-7.68959	230			457	0.11751	0.13943	0.12706	0.06385	0.09068
9.75305	94	-7.95243	4.24172	225			456	0.12101	0.14069	0.12807	0.06736	0.09419
9.77253	96	7.99579	11.173	229			455	0.12445	0.14201	0.12887	0.06958	0.09701
9.79201	85	23.944	-8.89564	206			454	0.12825	0.14352	0.12994	0.07362	0.10093
9.81148	87	2.89224	1.03568	246			453	0.13196	0.14497	0.13109	0.07629	0.10413
9.83096	97	-23.1595	17.967	212			452	0.13585	0.14649	0.13224	0.08021	0.10803
9.85045	86	-19.2113	14.8983	220			451	0.14002	0.14817	0.13356	0.0839	0.11196
9.86993	90	-11.2631	16.8296	252			450	0.14398	0.14986	0.1348	0.08751	0.11575
9.8894	84	-10.3149	11.761	234			449	0.14827	0.15173	0.13633	0.092	0.12014
9.90888	84	4.63334	-12.3077	228			448	0.15283	0.15373	0.13802	0.09533	0.12408
9.92836	97	11.5816	14.6236	242			447	0.15733	0.15578	0.13959	0.09903	0.12818
9.94784	87	8.52978	22.5549	230			446	0.16197	0.15779	0.14104	0.1041	0.13303
9.96732	78	-19.522	-8.51377	233			445	0.16703	0.16005	0.14306	0.10899	0.13801
9.9868	80	-9.57378	39.4175	216			444	0.17228	0.16245	0.1452	0.1134	0.14284
10.0063	98	1.37445	22.3489	204			443	0.17766	0.16499	0.14732	0.11868	0.14817
10.0258	94	28.3227	14.2802	223			442	0.1834	0.16772	0.14984	0.12331	0.15335
10.0452	101	13.2709	6.21151	231			441	0.18919	0.17055	0.15231	0.12925	0.15922
10.0647	95	7.21911	16.1428	224			440	0.19522	0.17358	0.15489	0.13563	0.16543
10.0842	105	36.1673	27.0741	200			439	0.20167	0.17677	0.15773	0.14105	0.17136
10.1037	107	25.1155	22.0055	221			438	0.20858	0.18025	0.16093	0.14784	0.17821
10.1232	100	38.0638	32.9368	248			437	0.21571	0.18399	0.16444	0.15413	0.18492
10.1426	84	58.012	38.8681	251			436	0.22324	0.18794	0.16802	0.16235	0.19279
10.1621	83	73.9602	41.7994	238			435	0.23139	0.19223	0.172	0.16966	0.20052
10.1816	98	84.9084	49.7307	221			434	0.23987	0.19683	0.17638	0.17744	0.20866
10.2011	94	124.857	39.6621	211			433	0.24888	0.20189	0.18114	0.18666	0.21777
10.2206	109	219.805	70.5934	236			432	0.25855	0.20722	0.18607	0.19811	0.22833
10.24	98	301.753	79.5247	235			431	0.26888	0.21294	0.19156	0.2081	0.23849
10.2595	94	441.701	83.456	217			430	0.27997	0.21905	0.19749	0.21992	0.24995
10.279	96	538.65	109.387	215			429	0.29158	0.22555	0.20369	0.23194	0.26176
10.2985	80	632.598	174.319	221			428	0.30403	0.23257	0.21036	0.24476	0.27439
10.318	105	761.546	211.25	238			427	0.31758	0.24014	0.21764	0.2604	0.28899
10.3374	84	749.494	298.181	257			426	0.33207	0.24839	0.22573	0.27559	0.30383
10.3569	104	772.442	481.113	231			425	0.34783	0.25722	0.2345	0.29301	0.32042
10.3764	98	726.391	654.044	219			424	0.36474	0.26675	0.244	0.3116	0.33817
10.3959	106	652.339	845.975	229			423	0.38305	0.27686	0.25439	0.33234	0.3577
10.4154	104	508.287	974.907	209			422	0.40252	0.28772	0.26549	0.35355	0.37803
10.4348	92	426.235	1016.84	235			421	0.42318	0.29922	0.27745	0.37969	0.40144
10.4543	81	340.184	1038.77	243			420	0.44548	0.31143	0.2903	0.40716	0.42632
10.4738	92	237.132	946.701	213			419	0.46897	0.32452	0.30413	0.43703	0.453
10.4933	109	199.08	777.632	236			418	0.49428	0.33855	0.31936	0.47051	0.48239
10.5128	101	151.028	608.563	241			417	0.52142	0.35336	0.33588	0.50758	0.5145
10.5322	115	96.9764	549.494	223			416	0.55034	0.36919	0.3542	0.54894	0.54964
10.5517	110	34.9246	392.426	233			415	0.58074	0.38585	0.37423	0.59448	0.58761
10.5712	107	26.8729	247.357	234			414	0.61259	0.40314	0.39616	0.64646	0.62952
10.5907	106	15.8211	183.288	233			413	0.64553	0.42106	0.41999	0.70283	0.67418
10.6102	100	-20.2307	165.22	246			412	0.67849	0.4392	0.44587	0.76588	0.72218
10.6296	98	10.7175	138.151	219			411	0.71091	0.45729	0.47401	0.83578	0.77335
10.6491	103	-4.33426	94.0824	231			410	0.74303	0.47522	0.5044	0.91357	0.8283
10.6686	102	-17.386	76.0137	235			409	0.77318	0.49261	0.53732	0.99932	0.88625
10.6881	98	-10.4378	60.945	251			408	0.80125	0.50905	0.57273	1.09383	0.94754
10.7075	105	-11.4896	39.8763	227			407	0.82635	0.52386	0.61113	1.19569	1.01102
10.727	110	28.4586	28.8077	239			406	0.84793	0.53738	0.65288	1.3089	1.07842
10.7465	96	-3.59316	29.739	229			405	0.8659	0.54906	0.69762	1.43117	1.14853
10.766	102	-20.6449	9.67029	253			404	0.87995	0.55863	0.74524	1.56119	1.22057
10.7855	111	6.30328	22.6016	219			403	0.89045	0.56631	0.79524	1.69236	1.29141
10.8049	106	8.2515	11.5329	218			402	0.89779	0.57203	0.84649	1.82542	1.3616
10.8244	117	23.1997	-4.53575	227			401	0.90279	0.57613	0.89768	1.94971	1.42625
10.8439	126	-19.8521	-4.60444	212			400	0.90576	0.57898	0.94787	2.05375	1.47976
10.8634	117	17.0962	-14.6731	239
10.8829	116	-22.9556	-3.7418	223
10.9024	88	18.9926	-4.81048	237
10.9218	90	-2.05917	32.1208	222
10.9413	99	-5.11095	26.0522	217
10.9608	106	8.83727	21.9835	240
10.9803	97	-6.21451	9.91479	232
10.9998	95	-12.2663	9.8461	231
11.0192	114	5.68193	16.7774	250
11.0387	125	18.6302	0.70874	231
11.0582	100	18.5784	-6.35994	268
11.0777	110	-25.4734	15.5714	251
11.0971	88	15.4748	-4.49731	245
11.1166	108	8.42303	8.43401	238
11.1361	104	-4.62875	-1.63468	273
11.1556	101	-1.68053	6.29664	214
11.1751	105	-22.7323	11.228	234
11.1945	107	-22.7841	6.15931	234
11.214	91	-2.83585	-3.90937	257
11.2335	99	-16.8876	-7.97805	239
11.253	98	10.0606	6.95327	239
11.2725	121	-2.99119	24.8846	237
11.2919	104	-13.043	-13.1841	251
11.3114	108	-12.0947	20.7472	253
11.3309	110	-7.14653	6.67854	250
11.3504	118	-5.1983	4.60985	211
11.3699	119	-5.25008	8.54117	263
11.3893	123	-21.3019	-23.5275	268
11.4088	109	-17.3536	-11.5962	261
11.4283	106	-7.40542	5.33512	247
11.4478	110	-7.4572	-5.73356	220
11.4673	104	8.49102	-7.80224	242
11.4867	128	0.43924	21.1291	289
11.5062	117	-2.61254	0.06039	255
11.5257	141	12.3357	16.9917	256
11.5452	114	18.2839	-2.07697	253
11.5647	98	-6.76788	-5.14566	242
11.5841	116	-9.81966	-12.2143	254
11.6036	115	5.12856	-25.283	274
11.6231	119	-18.9232	-3.3517	260
11.6426	116	2.025	-21.4204	254
11.6621	135	2.97322	-1.48907	271
11.6815	104	4.92144	-9.55775	238
11.701	116	-10.1303	4.37357	279
11.7205	116	-8.18212	3.30488	242
11.74	117	6.7661	5.2362	263
11.7595	140	19.7143	-16.8325	280
11.7789	127	3.66254	1.09884	283
11.7984	121	-2.38924	-12.9698	244
11.8179	128	-3.44099	-9.03849	218
11.8374	108	-20.4928	-6.10718	245
11.8568	126	5.45545	-24.1759	266
11.8763	132	-18.5963	-6.24454	279
11.8958	139	1.35189	-9.31322	264
11.9153	111	-8.69989	-18.3819	241
11.9348	111	6.24833	-28.4506	270
11.9543	128	-12.8034	-12.5193	236
11.9737	117	-0.85523	16.4121	267
11.9932	117	-5.90701	23.3434	277
12.0127	125	-12.9588	-15.7253	241
12.0322	113	17.9894	-11.794	221
12.0517	99	-4.06235	3.13732	249
12.0711	114	-23.1141	-9.93137	265
12.0906	124	4.83409	13	262
12.1101	131	-14.2177	-22.0687	282
12.1296	137	20.7305	-19.1374	231
12.1491	113	11.6788	2.7939	265
12.1685	143	-7.37303	-4.27478	261
12.188	107	6.57519	-9.34346	246
12.2075	117	5.52341	-0.41214	261
12.227	118	36.4716	-10.4808	264
12.2464	134	19.4199	-7.54951	270
12.2659	122	-15.6319	-24.6182	240
12.2854	135	17.3163	-16.6869	243
12.3049	127	23.2645	10.2444	255
12.3244	129	13.2127	4.17576	247
12.3438	135	8.16095	23.1071	223
12.3633	133	11.1092	-8.9616	259
12.3828	118	37.0574	7.96971	280
12.4023	121	38.0056	22.901	288
12.4218	124	37.9538	59.8323	270
12.4413	138	47.9021	38.7637	265
12.4607	116	58.8503	26.695	281
12.4802	122	94.7985	50.6263	288
12.4997	162	114.747	67.5576	280
12.5192	136	148.695	38.489	260
12.5386	122	223.643	49.4203	280
12.5581	114	314.591	78.3516	266
12.5776	126	494.54	95.2829	294
12.5971	110	755.488	134.214	272
12.6166	143	991.436	135.146	276
12.636	135	1209.38	253.077	291
12.6555	126	1474.33	309.008	264
12.675	133	1593.28	426.94	272
12.6945	137	1639.23	638.871	260
12.714	129	1653.18	998.802	261
12.7334	149	1474.13	1397.73	254
12.7529	123	1353.07	1775.66	267
12.7724	153	1138.02	2033.6	271
12.7919	138	912.97	1974.53	252
12.8114	117	719.918	2052.46	302
12.8308	126	563.866	1840.39	272
12.8503	128	483.815	1612.32	279
12.8698	147	310.763	1196.25	234
12.8893	155	202.711	1024.18	283
12.9088	145	125.659	736.115	259
12.9282	133	66.6076	542.047	292
12.9477	140	70.5558	397.978	276
12.9672	137	25.504	268.909	288
12.9867	124	42.4522	275.841	262
13.0062	132	28.4005	207.772	254
13.0256	131	-0.65132	170.703	252
13.0451	153	12.2969	149.635	283
13.0646	136	24.2451	118.566	293
13.0841	143	-1.80663	76.4972	291
13.1036	152	17.1416	48.4285	296
13.123	134	30.0898	45.3599	305
13.1425	138	14.038	30.2912	296
13.162	119	13.9863	-0.77752	287
13.1815	138	-5.06553	38.1538	305
13.201	150	11.8827	2.08512	296
13.2204	146	14.8309	22.0164	261
13.2399	141	10.7791	17.9477	279
13.2594	142	12.7273	-0.12093	276
13.2789	168	41.6756	15.8104	269
13.2983	139	22.6238	-0.25829	286
13.3178	176	2.57201	13.673	287
13.3373	127	-28.4798	23.6043	277
13.3568	154	-3.53155	14.5357	288
13.3763	148	15.4167	11.467	261
13.3957	143	29.3649	-2.60171	275
13.4152	140	20.3131	5.32961	290
13.4347	138	-6.73867	2.26093	281
13.4542	134	17.2096	3.19225	296
13.4737	142	22.1578	5.12356	284
13.4931	146	7.10599	-9.94512	273
13.5126	122	6.05421	6.9862	274
13.5321	148	2.00243	-2.08248	291
13.5516	143	-3.94474	-3.15117	270
13.5711	133	-5.83947	-10.2198	317
13.5906	145	-9.7342	20.7115	300
13.61	135	2.37107	-0.35721	288
13.6295	160	23.4763	-9.4259	319
13.649	149	12.5816	6.50542	298
13.6685	116	8.68689	8.43674	267
13.688	158	15.7922	11.3681	320
13.7074	142	33.8974	20.2994	303
13.7269	160	8.0027	-11.7693	283
13.7464	152	-10.8921	5.16204	288
13.7659	137	0.21319	17.0934	259
13.7853	161	0.31846	10.0247	313
13.8048	156	-0.57627	-10.044	303
13.8243	136	42.529	-0.11269	267
13.8438	143	0.63427	-4.18137	314
13.8633	161	-3.26046	10.75	291
13.8827	151	-14.1552	-21.3187	333
13.9022	152	6.95009	10.6126	296
13.9217	141	-22.9446	3.5439	279
13.9412	140	19.1606	8.47522	288
13.9607	144	5.2659	-21.5935	327
13.9801	128	19.3712	-6.66215	318
13.9996	155	24.4764	-10.7308	326
14.0191	143	4.58171	-0.79951	307
14.0386	142	16.687	-7.86819	301
14.0581	149	5.79226	-6.93688	295
14.0775	183	1.89753	-16.0056	304
14.097	157	21.0028	4.92576	309
14.1165	165	17.1081	-3.14292	276
14.136	159	16.2133	-8.21161	286
14.1555	148	27.3186	3.71971	313
14.1749	167	21.4239	16.651	277
14.1944	179	29.5292	0.58235	334
14.2139	142	-6.36557	0.51366	306
14.2334	140	29.7397	-12.555	318
14.2529	133	33.845	13.3763	317
14.2723	152	17.9502	16.3076	284
14.2918	147	20.0555	-23.7611	327
14.3113	169	8.16078	8.17025	295
14.3308	161	40.2661	-9.89843	278
14.3503	154	14.3713	-6.96711	306
14.3697	151	6.4766	-8.0358	286
14.3892	165	20.5819	-10.1045	343
14.4087	165	34.6871	-13.1732	361
14.4282	157	22.7924	-3.24181	359
14.4476	167	30.8976	-9.31049	337
14.4671	144	14.0029	0.62083	343
14.4866	152	38.1082	2.55214	305
14.5061	180	33.2134	11.4835	313
14.5256	172	38.3187	14.4148	344
14.545	170	69.424	29.3461	332
14.5645	180	84.5293	19.2774	343
14.584	177	121.635	27.2087	341
14.6035	200	123.74	9.14005	296
14.623	188	198.845	11.0714	316
14.6425	155	229.95	-2.99732	323
14.6619	190	197.056	42.934	304
14.6814	193	213.161	49.8653	290
14.7009	181	237.266	129.797	338
14.7204	175	174.371	160.728	315
14.7399	160	196.477	193.659	323
14.7593	175	146.582	220.591	317
14.7788	163	181.687	205.522	326
14.7983	168	104.793	213.453	327
14.8178	165	84.8978	184.385	319
14.8372	189	65.0031	147.316	317
14.8567	174	63.1083	149.247	333
14.8762	179	17.2136	86.1785	320
14.8957	154	45.3189	77.1098	317
14.9152	162	28.4241	66.0411	336
14.9346	161	18.5294	43.9725	283
14.9541	165	43.6347	30.9038	278
14.9736	195	5.73995	17.8351	331
14.9931	199	15.8452	18.7664	307
15.0126	179	5.9505	33.6977	273
15.032	161	26.0558	28.629	328
15.0515	176	38.161	20.5603	350
15.071	178	17.2663	-4.5083	271
15.0905	182	25.3715	10.423	311
15.11	190	28.4768	10.3543	355
15.1294	158	32.5821	-8.71434	305
15.1489	195	28.6873	-9.78303	304
15.1684	179	12.7926	4.14829	319
15.1879	176	19.8979	-1.92039	315
15.2074	178	25.0032	19.0109	321
15.2268	196	-8.89157	-16.0578	330
15.2463	163	17.2137	-0.12644	335
15.2658	161	20.319	-13.1951	343
15.2853	179	8.42424	10.7362	286
15.3048	160	25.5295	3.66751	319
15.3242	163	29.6348	-7.40117	333
15.3437	178	24.7401	-15.4698	328
15.3632	208	29.8453	2.46147	301
15.3827	179	35.9506	-7.60722	310
15.4022	187	18.0559	-6.6759	339
15.4216	175	29.1611	10.2554	324
15.4411	170	35.2664	0.18674	335
15.4606	172	27.3717	-11.8819	342
15.4801	186	20.4769	-22.9506	321
15.4996	178	27.5822	-11.0193	282
15.519	200	13.6875	-0.08799	345
15.5385	184	16.7928	-12.1567	327
15.558	171	33.898	-1.22536	282
15.5775	192	11.0033	-16.294	327
15.597	188	34.1086	1.63728	323
15.6164	182	43.2139	0.56859	289
15.6359	191	-1.68088	-10.5001	330
15.6554	170	18.4244	-21.5688	332
15.6749	195	21.5297	-22.6375	336
15.6944	171	44.6349	5.29386	317
15.7138	187	10.7401	-3.88703	307
15.7333	181	23.8454	-14.2255	335
15.7528	187	22.9507	-7.56397	294
15.7723	193	30.056	11.0976	325
15.7918	180	40.1612	-8.24092	344
15.8112	174	25.2665	-6.5794	330
15.8307	184	37.3718	-4.91787	287
15.8502	192	52.477	7.74366	356
15.8697	180	31.5823	8.40518	334
15.8892	196	48.6876	-9.93329	295
15.9086	182	59.7929	-4.27177	306
15.9281	181	48.8981	12.3898	336
15.9476	185	38.0034	12.0513	332
15.9671	203	31.1087	13.7128	345
15.9865	204	29.214	-10.6257	346
16.006	195	29.3192	-5.96414	330
16.0255	216	73.4245	1.69739	335
16.045	179	57.5298	-2.64109	340
16.0645	190	42.635	10.0204	327
16.084	180	47.7403	10.682	302
16.1034	205	48.8456	-4.65651	335
16.1229	202	64.9509	-6.99498	341
16.1424	204	54.0561	-3.33346	293
16.1619	186	60.1614	-12.6719	332
16.1813	204	38.2667	14.9896	317
16.2008	177	46.3719	2.65112	327
16.2203	193	68.4772	0.31265	342
16.2398	205	43.5825	-2.02583	349
16.2593	199	76.6877	4.6357	336
16.2787	193	79.793	-2.70277	338
16.2982	191	97.8983	11.9588	337
16.3177	203	126.004	-15.3797	333
16.3372	205	177.109	15.282	336
16.3567	213	201.214	3.9435	332
16.3761	189	235.319	0.60503	312
16.3956	194	246.425	61.2666	301
16.4151	213	275.53	48.9281	359
16.4346	200	313.635	100.59	361
16.4541	209	254.74	132.251	352
16.4735	183	320.846	211.913	343
16.493	191	245.951	232.574	363
16.5125	201	223.056	262.236	324
16.532	227	210.161	277.897	349
16.5515	202	167.267	267.559	325
16.5709	248	160.372	264.22	324
16.5904	200	92.4773	195.882	350
16.6099	205	124.583	157.543	367
16.6294	184	83.6878	132.205	344
16.6489	182	61.7931	84.8664	330
16.6683	230	75.8984	78.5279	349
16.6878	197	49.0037	47.1894	321
16.7073	217	70.1089	27.851	334
16.7268	224	45.2142	18.5125	353
16.7463	194	70.3195	45.174	358
16.7657	216	54.4248	36.8355	323
16.7852	222	47.53	14.4971	349
16.8047	207	38.6353	8.1586	353
16.8242	209	76.7406	7.82012	328
16.8437	200	45.8458	-5.51835	368
16.8631	217	25.9511	8.14318	317
16.8826	199	40.0564	3.8047	365
16.9021	218	54.1617	-11.5338	345
16.9216	196	38.2669	22.1277	336
16.9411	216	46.3722	-7.21072	343
16.9605	214	79.4775	-1.54919	333
16.98	236	85.5827	2.11251	354
16.9995	201	67.688	3.77403	301
17.019	234	59.7932	-11.5644	386
17.0385	238	45.8985	-3.90292	348
17.0579	229	64.0038	-14.2414	330
17.0774	220	55.109	-19.5799	317
17.0969	195	34.2143	-14.9183	328
17.1164	238	50.3196	12.7432	348
17.1359	208	61.4248	1.40471	343
17.1553	238	47.5301	19.0662	314
17.1748	209	63.6354	-13.2722	380
17.1943	241	36.7407	20.3893	353
17.2138	218	92.8459	-4.94918	324
17.2333	220	75.9512	-3.28766	393
17.2527	224	69.0565	7.37387	389
17.2722	221	63.1617	-17.9646	357
17.2917	217	65.267	-13.3031	343
17.3112	231	66.3723	-9.64155	365
17.3306	252	67.4776	-25.98	363
17.3501	236	71.5828	-0.3185	369
17.3696	230	67.6881	-1.65698	368
17.3891	187	64.7934	-9.99545	370
17.4086	217	64.8987	6.66608	385
17.428	224	86.0039	-22.6724	365
17.4475	235	69.1092	15.9891	372
17.467	224	76.2145	5.65065	409
17.4865	238	70.3197	16.3122	445
17.506	229	91.425	-5.02629	408
17.5254	247	62.5303	-17.3648	394
17.5449	220	122.636	-14.7032	409
17.5644	246	73.7408	4.95828	429
17.5839	245	79.8461	-10.3802	420
17.6034	219	93.9513	9.28151	431
17.6228	253	88.0566	6.94303	400
17.6423	264	66.1619	-1.39544	389
17.6618	260	98.2671	11.2661	377
17.6813	281	86.3724	9.92761	381
17.7008	269	112.478	6.58914	372
17.7202	241	127.583	16.2507	400
17.7397	271	100.688	7.91219	399
17.7592	243	115.793	5.57372	360
17.7787	241	87.8988	11.2352	397
17.7982	259	103.004	10.8968	384
17.8176	249	112.109	10.5583	370
17.8371	288	121.215	19.2198	369
17.8566	268	139.32	14.8813	388
17.8761	241	176.425	28.5429	356
17.8956	222	245.53	64.2044	365
17.915	225	334.636	45.8659	398
17.9345	199	443.741	42.5275	392
17.954	264	565.846	64.189	387
17.9735	237	596.951	61.8505	366
17.993	250	663.057	133.512	406
18.0124	213	644.162	217.174	354
18.0319	242	680.267	299.835	357
18.0514	226	677.373	463.497	381
18.0709	222	662.478	595.158	389
18.0904	238	615.583	693.82	410
18.1098	257	457.688	686.481	370
18.1293	284	453.794	651.143	375
18.1488	237	411.899	571.804	367
18.1683	256	288.004	553.466	381
18.1878	243	260.109	432.127	401
18.2072	277	197.215	299.789	361
18.2267	238	195.32	255.45	411
18.2462	255	153.425	171.112	387
18.2657	232	116.53	168.774	364
18.2852	258	112.636	151.435	396
18.3046	248	86.741	136.097	401
18.3241	247	117.846	74.7581	350
18.3436	229	125.952	95.4197	357
18.3631	271	114.057	86.0812	359
18.3825	250	90.1621	49.7427	366
18.402	256	88.2674	53.4042	379
18.4215	284	88.3726	13.0658	410
18.441	223	95.4779	29.7273	389
18.4605	285	96.5832	13.3888	389
18.4799	260	97.6885	29.0504	428
18.4994	286	100.794	8.71187	409
18.5189	235	105.899	0.3734	406
18.5384	291	82.0043	6.03493	387
18.5579	275	110.11	3.69645	394
18.5773	254	104.215	13.358	378
18.5968	254	155.32	-3.9805	397
18.6163	240	103.425	8.68103	412
18.6358	260	102.531	5.34256	416
18.6553	259	108.636	10.0041	434
18.6747	264	99.7412	-0.33439	438
18.6942	294	124.846	7.32713	425
18.7137	290	98.9517	7.98866	385
18.7332	227	105.057	21.6502	410
18.7527	246	120.162	18.3117	407
18.7721	286	104.268	-9.02676	430
18.7916	274	129.373	14.6348	418
18.8111	260	115.478	14.2963	411
18.8306	271	128.583	5.95781	437
18.8501	284	108.689	12.6193	396
18.8696	297	112.794	-0.71913	415
18.889	281	113.899	7.94239	413
18.9085	254	118.004	1.60409	374
18.928	275	145.11	34.2656	404
18.9475	269	129.215	25.9271	366
18.9669	305	126.32	9.58867	404
18.9864	269	119.425	14.2502	432
19.0059	252	103.531	-5.08828	393
19.0254	288	123.636	14.5732	390
19.0449	279	112.741	16.2348	425
19.0643	284	116.847	-10.1037	425
19.0838	254	124.952	-6.44218	416
19.1033	317	120.057	11.2194	430
19.1228	286	116.162	5.88088	387
19.1423	277	129.268	-5.4576	394
19.1617	262	104.373	48.2039	426
19.1812	288	144.478	18.8654	447
19.2007	264	139.583	22.527	399
19.2202	315	115.689	3.18851	454
19.2397	297	151.794	25.85	390
19.2591	289	110.899	-3.48844	418
19.2786	289	154.005	37.1731	413
19.2981	299	125.11	21.8346	386
19.3176	282	125.215	-0.50386	440
19.3371	312	139.32	10.1577	436
19.3565	316	155.426	9.81919	418
19.376	284	121.531	-7.51929	428
19.3955	287	154.636	21.1422	414
19.415	241	178.741	0.80377	420
19.4345	252	198.847	31.4653	402
19.4539	279	183.952	30.1268	413
19.4734	278	178.057	19.7883	415
19.4929	312	190.163	37.4499	438
19.5124	309	193.268	61.1114	443
19.5319	306	169.373	45.7729	431
19.5513	299	188.478	63.4344	434
19.5708	328	176.584	70.096	416
19.5903	301	155.689	68.7575	466
19.6098	287	143.794	52.4192	447
19.6292	264	160.899	35.0807	492
19.6487	317	160.005	80.7422	422
19.6682	317	155.11	55.4038	442
19.6877	290	132.215	24.0653	437
19.7072	311	167.32	30.7268	429
19.7266	324	124.426	32.3884	418
19.7461	295	134.531	39.0499	450
19.7656	327	127.636	22.7114	456
19.7851	279	137.742	42.3729	396
19.8046	256	175.847	32.0345	457
19.824	327	153.952	28.696	433
19.8435	278	156.057	34.3575	407
19.863	308	168.163	42.019	435
19.8825	319	129.268	3.68056	436
19.902	297	140.373	26.3421	468
19.9215	354	178.478	7.00361	465
19.9409	302	130.584	38.6651	499
19.9604	304	140.689	26.3267	447
19.9799	300	168.794	-10.0118	512
19.9994	299	109.9	11.6497	461
20.0189	308	142.005	14.3112	473
20.0383	288	146.11	21.9728	476
20.0578	281	153.215	4.63429	437
20.0773	299	120.321	34.2958	464
20.0968	321	154.426	32.9573	413
20.1163	314	128.531	-1.38113	467
20.1357	339	136.636	17.2804	433
20.1552	312	143.742	5.94192	474
20.1747	292	146.847	28.6034	469
20.1942	297	168.952	30.265	476
20.2137	341	161.058	12.9265	454
20.2331	283	179.163	10.588	428
20.2526	347	133.268	15.2495	430
20.2721	338	134.373	35.9111	456
20.2916	311	149.479	15.5728	475
20.311	328	160.584	28.2343	459
20.3305	309	161.689	34.8958	495
20.35	298	159.794	11.5574	435
20.3695	344	142.9	18.2189	447
20.389	345	184.005	27.8804	463
20.4084	293	154.11	23.5419	486
20.4279	288	160.215	30.2035	458
20.4474	330	161.321	24.865	491
20.4669	329	133.426	0.52651	466
20.4864	333	160.531	10.188	465
20.5058	303	163.637	27.8496	513
20.5253	297	170.742	1.51109	498
20.5448	294	164.847	25.1726	452
20.5643	344	158.952	22.8341	445
20.5838	345	167.058	47.4957	462
20.6032	328	172.163	27.1572	442
20.6227	344	156.268	23.8187	462
20.6422	341	166.373	23.4802	440
20.6617	321	155.479	14.1418	461
20.6812	306	140.584	45.8033	449
20.7006	331	136.689	12.4648	471
20.7201	347	169.794	1.12635	502
20.7396	334	154.9	34.7879	488
20.7591	336	153.005	31.4494	485
20.7786	306	178.11	22.1109	433
20.798	331	164.216	4.77245	476
20.8175	334	156.321	22.434	411
20.837	313	173.426	31.0955	502
20.8565	337	181.531	4.75703	462
20.876	316	181.637	27.4186	459
20.8954	318	160.742	57.0801	463
20.9149	366	147.847	31.7416	481
20.9344	337	156.952	6.40331	449
20.9539	331	157.058	44.0648	466
20.9733	307	166.163	-2.27364	471
20.9928	294	137.268	0.38789	498
21.0123	357	142.374	12.0494	480
21.0318	320	138.479	10.7109	446
21.0513	349	136.584	28.3725	504
21.0708	322	172.689	27.034	468
21.0902	328	178.795	28.6955	460
21.1097	311	146.9	11.357	515
21.1292	315	182.005	40.0186	463
21.1487	361	154.11	1.68009	438
21.1682	320	189.216	7.34162	470
21.1876	320	181.321	-0.99686	479
21.2071	367	177.426	-1.33533	448
21.2266	341	187.531	0.3262	455
21.2461	346	182.637	11.9877	465
21.2656	336	158.742	13.6493	467
21.285	328	179.847	1.31077	475
21.3045	353	189.953	7.9723	443
21.324	327	148.058	23.6338	470
21.3435	338	171.163	25.2953	458
21.363	337	166.268	27.9569	462
21.3824	347	153.374	10.6184	501
21.4019	335	166.479	32.2799	466
21.4214	356	181.584	29.9415	488
21.4409	319	183.689	0.60298	470
21.4603	347	174.795	-1.73549	478
21.4798	348	180.9	-16.074	477
21.4993	321	163.005	7.58756	464
21.5188	372	134.111	30.2491	466
21.5383	372	172.216	-14.0894	476
21.5577	366	170.321	-6.42769	479
21.5772	329	192.426	8.23384	483
21.5967	316	153.532	-4.10464	438
21.6162	318	199.637	4.55689	463
21.6357	332	162.742	5.21841	497
21.6551	351	178.847	0.87994	504
21.6746	338	172.953	24.5415	477
21.6941	348	173.058	-5.79701	467
21.7136	357	167.156	0.95037	500
21.7331	366	159.208	-7.72658	483
21.7525	342	128.259	-6.40352	477
21.772	309	178.311	-5.08047	481
21.7915	339	192.362	5.24258	454
21.811	344	160.413	11.5656	486
21.8305	354	168.465	-5.11131	476
21.8499	332	179.516	9.21174	446
21.8694	368	142.568	21.5348	467
21.8889	335	202.619	-12.1422	414
21.9084	345	188.671	1.1809	470
21.9279	331	172.722	10.504	461
21.9473	366	182.773	6.82701	458
21.9668	313	153.825	19.1501	489
21.9863	323	190.876	11.4731	443
22.0058	326	195.928	2.79617	466
22.0253	320	182.979	24.1192	479
22.0447	336	236.012	28.4423	473
22.0642	335	232.973	11.7653	426
22.0837	317	291.935	26.0884	512
22.1032	362	255.897	32.4114	461
22.1227	335	293.858	66.7345	443
22.1421	355	288.82	78.0575	479
22.1616	358	269.782	95.3806	498
22.1811	320	282.743	92.7036	462
22.2006	355	260.705	117.027	482
22.2201	364	226.667	156.35	476
22.2395	377	255.628	99.6727	482
22.259	351	243.59	89.9957	496
22.2785	340	190.552	103.319	495
22.298	400	210.513	59.6418	467
22.3175	342	178.475	61.9649	481
22.3369	383	178.437	56.2879	483
22.3564	357	166.398	38.611	479
22.3759	389	153.36	31.934	473
22.3954	360	141.321	45.2571	491
22.4149	422	162.283	32.5801	481
22.4343	396	213.245	1.90318	450
22.4538	343	161.206	8.22623	455
22.4733	398	186.168	-4.45071	442
22.4928	367	166.13	14.8723	439
22.5123	352	161.091	13.1954	467
22.5317	394	165.053	27.5185	467
22.5512	382	150.015	15.8415	423
22.5707	349	150.976	4.16455	435
22.5902	375	157.938	19.4876	481
22.6096	378	172.9	27.8107	433
22.6291	366	142.861	-2.86629	445
22.6486	376	166.823	2.45677	468
22.6681	328	136.785	-4.22018	456
22.6876	384	171.746	13.1029	444
22.707	347	126.708	8.42593	443
22.7265	324	153.67	4.74898	465
22.746	355	115.631	3.07203	423
22.7655	330	177.593	9.39509	482
22.785	323	159.555	13.7181	439
22.8044	367	146.516	7.04119	467
22.8239	355	131.478	11.3643	485
22.8434	350	161.44	-2.31286	469
22.8629	385	142.401	-3.98981	448
22.8824	355	142.363	9.33324	443
22.9018	352	130.325	56.6563	427
22.9213	332	128.286	5.97935	464
22.9408	356	122.248	2.3024	442
22.9603	334	161.21	-15.3745	416
22.9798	351	129.171	23.9485	461
22.9992	355	139.133	28.2716	459
23.0187	346	164.095	2.59462	425
23.0382	322	156.056	-21.0823	463
23.0577	360	149.018	33.2407	434
23.0772	337	142.979	1.56378	403
23.0966	369	119.941	-8.11317	453
23.1161	305	140.903	-2.79012	437
23.1356	340	147.864	-0.46706	452
23.1551	354	156.826	6.85599	427
23.1746	343	120.788	12.179	396
23.194	348	143.749	-13.4979	387
23.2135	332	120.711	9.82515	389
23.233	351	160.673	-7.8518	478
23.2525	344	152.634	7.47126	408
23.272	341	148.596	7.79431	426
23.2914	355	165.558	15.1174	455
23.3109	327	129.519	-2.55958	432
23.3304	331	149.481	9.76347	427
23.3499	354	163.443	32.0865	436
23.3694	320	127.404	-13.5904	405
23.3888	344	122.366	28.7326	437
23.4083	325	156.328	11.0557	435
23.4278	306	150.289	55.3787	432
23.4473	333	143.251	36.7018	441
23.4668	370	159.213	17.0247	427
23.4862	331	146.174	25.3477	443
23.5057	354	112.136	17.6708	405
23.5252	356	131.098	16.9938	396
23.5447	322	136.059	1.31689	399
23.5642	337	133.021	12.64	439
23.5836	364	137.983	5.963	407
23.6031	335	119.944	-19.714	396
23.6226	323	139.906	-16.3909	439
23.6421	328	125.868	10.9322	402
23.6615	349	127.829	15.2552	436
23.681	356	130.791	-6.42173	411
23.7005	340	115.753	-9.09868	426
23.72	327	147.714	-22.7756	416
23.7395	344	94.6758	7.54743	423
23.7589	335	114.638	12.8705	459
23.7784	314	122.599	26.1935	437
23.7979	338	127.561	2.51659	426
23.8174	339	122.522	1.83964	385
23.8369	316	94.4841	5.16269	404
23.8563	338	103.446	-4.51425	407
23.8758	323	138.407	-6.1912	422
23.8953	334	133.369	13.1319	414
23.9148	343	112.331	-7.54509	415
23.9343	329	134.292	-21.222	437
23.9537	332	129.254	-14.899	431
23.9732	311	108.216	-5.57593	414
23.9927	333	118.177	4.74712	425
24.0122	343	103.139	1.07017	433
24.0317	323	129.101	-5.60677	390
24.0511	327	118.062	0.71628	416
24.0706	348	122.024	-12.9607	369
24.0901	308	135.986	-24.6376	399
24.1096	317	131.947	20.6853	396
24.1291	332	120.909	-5.99167	389
24.1485	369	146.871	-5.66862	395
24.168	348	110.832	2.65444	391
24.1875	346	91.794	-16.0225	381
24.207	360	126.756	9.30054	431
24.2265	350	145.717	-1.3764	385
24.2459	310	116.679	-11.0534	421
24.2654	353	105.641	-14.7303	431
24.2849	348	113.602	4.59276	408
24.3044	328	119.564	4.91581	361
24.3239	319	119.526	-11.7611	423
24.3433	343	168.487	-15.4381	421
24.3628	339	152.449	5.88497	353
24.3823	334	159.411	-3.79198	410
24.4018	343	176.372	15.5311	371
24.4213	327	183.334	-7.14587	410
24.4407	303	250.296	40.1772	401
24.4602	281	253.257	33.5002	409
24.4797	324	263.219	38.8233	361
24.4992	323	271.18	44.1463	387
24.5187	289	271.142	65.4694	416
24.5381	319	311.104	124.792	334
24.5576	345	262.065	167.115	345
24.5771	278	254.027	166.439	369
24.5966	301	244.989	173.762	366
24.6161	322	254.95	180.085	368
24.6355	299	222.912	159.408	344
24.655	323	171.874	114.731	354
24.6745	335	181.835	96.0538	376
24.694	358	152.797	69.3769	376
24.7135	312	150.759	36.6999	371
24.7329	315	109.72	31.0228	384
24.7524	340	113.682	43.3459	394
24.7719	306	91.6437	-6.33107	376
24.7914	311	106.605	13.992	356
24.8108	334	103.567	7.31503	407
24.8303	330	93.5286	-0.36191	369
24.8498	329	90.4903	-5.03886	353
24.8693	306	64.452	21.2842	390
24.8888	309	91.4136	-5.39275	379
24.9082	311	92.3753	6.9303	392
24.9277	307	105.337	11.2533	405
24.9472	326	84.2986	2.57641	354
24.9667	299	101.26	-20.1005	401
24.9862	272	82.2219	8.22251	405
25.0056	310	75.1836	-27.4544	355
25.0251	309	114.145	-10.1314	380
25.0446	329	114.107	-16.8083	327
25.0641	288	84.0685	-19.4853	384
25.0836	320	77.0302	-7.16222	358
25.103	349	89.9918	-0.83917	347
25.1225	282	98.9535	-4.51611	351
25.142	306	104.915	0.80694	350
25.1615	306	73.8768	2.12999	384
25.181	309	89.8385	-28.5469	359
25.2005	280	61.8001	-18.2239	331
25.2199	298	77.7618	-20.9008	352
25.2394	294	88.7234	-2.57779	371
25.2589	318	97.6851	-10.2547	323
25.2784	312	80.6467	-8.93169	347
25.2979	274	130.608	-3.60863	338
25.3173	325	84.5701	4.71442	356
25.3368	301	55.5317	-0.96253	372
25.3563	319	85.4934	-4.63947	353
25.3758	285	82.4551	21.6834	368
25.3952	310	88.4167	-7.99353	366
25.4147	276	81.3784	-10.6705	369
25.4342	290	97.34	-19.3474	380
25.4537	310	90.3017	-1.02437	348
25.4732	279	87.2633	10.2987	343
25.4926	266	131.225	-10.3783	370
25.5121	288	152.187	4.94479	328
25.5316	276	142.148	-21.7322	379
25.5511	321	133.11	20.5909	363
25.5706	295	157.072	27.9139	394
25.59	288	139.033	-1.763	309
25.6095	303	159.995	25.5601	354
25.629	322	171.957	48.8831	382
25.6485	302	141.918	57.2062	343
25.668	331	141.88	63.5292	371
25.6874	283	133.842	80.8523	346
25.7069	282	154.803	87.1753	336
25.7264	300	133.765	92.4984	347
25.7459	293	155.727	78.8214	394
25.7654	284	103.688	82.1445	357
25.7848	305	90.6498	13.4675	328
25.8043	286	86.6115	48.7906	367
25.8238	288	75.5732	31.1136	341
25.8433	299	90.5348	9.4367	336
25.8628	287	67.4965	0.75975	369
25.8822	293	81.4581	-10.9172	357
25.9017	291	82.4198	10.4059	337
25.9212	291	74.3814	7.72891	328
25.9407	276	99.3431	-9.94804	310
25.9602	278	78.3047	10.375	335
25.9796	292	51.2664	-24.3019	289
25.9991	290	87.2281	6.02112	343
26.0186	308	84.1897	-4.65599	326
26.0381	266	75.1514	23.6671	329
26.0575	258	72.1131	-2.00988	289
26.077	292	64.0747	-20.6868	363
26.0965	278	73.0364	2.63623	331
26.116	301	69.998	-7.04072	319
26.1355	297	55.9597	-7.71767	327
26.1549	298	59.9213	-18.3946	343
26.1744	277	68.883	-9.07156	328
26.1939	306	91.8447	7.25149	325
26.2134	272	64.8063	-11.4254	326
26.2329	263	65.768	18.8976	351
26.2523	294	106.73	11.2206	295
26.2718	300	69.6913	-25.4563	309
26.2913	290	74.6529	-22.1332	299
26.3108	299	54.6146	-21.8102	344
26.3303	282	80.5763	5.51287	303
26.3498	296	65.5379	-3.16408	335
26.3692	270	73.4996	-12.841	309
26.3887	299	58.4612	-9.51797	325
26.4082	275	98.4229	-11.1949	350
26.4277	269	88.3845	-10.8719	279
26.4472	286	86.3462	7.45119	300
26.4666	253	72.3079	0.77424	309
26.4861	280	60.2695	10.0973	337
26.5056	263	92.2312	3.42035	284
26.5251	250	111.193	1.7434	329
26.5446	270	121.154	19.0664	265
26.564	258	188.116	8.38951	314
26.5835	280	211.078	2.71256	294
26.603	270	252.039	14.0356	308
26.6225	282	289.001	34.3587	336
26.642	260	255.963	31.6817	318
26.6614	289	317.924	83.0048	330
26.6809	256	321.886	131.328	325
26.7004	255	327.848	157.651	334
26.7199	263	281.809	227.974	310
26.7393	255	317.771	246.297	309
26.7588	265	292.733	248.62	296
26.7783	295	299.694	293.943	269
26.7978	267	260.656	241.266	313
26.8173	281	193.618	194.589	282
26.8367	295	200.579	160.912	328
26.8562	271	138.541	129.235	278
26.8757	276	125.503	111.558	291
26.8952	273	126.464	46.8813	294
26.9147	268	98.426	60.2043	312
26.9341	259	60.3876	48.5274	276
26.9536	279	70.3493	39.8504	289
26.9731	295	82.3109	17.1735	288
26.9926	231	52.2726	12.4965	303
27.0121	261	79.2343	4.81957	293
27.0315	272	29.1959	8.14262	317
27.051	247	32.1576	-12.5343	328
27.0705	260	65.1192	8.78873	305
27.09	251	32.0809	-22.8882	305
27.1095	256	44.0425	4.43484	283
27.1289	250	63.0042	6.75789	291
27.1484	272	61.9659	9.08094	312
27.1679	265	24.9275	0.404	324
27.1874	269	61.8892	-1.27295	328
27.2069	262	51.8508	-12.9499	293
27.2263	264	37.8125	-8.62684	288
27.2458	270	32.7741	-22.3038	296
27.2653	256	34.7358	2.01926	283
27.2848	271	44.6974	-13.6577	272
27.3043	298	59.6591	-15.3346	315
27.3237	254	39.6208	4.98842	306
27.3432	243	52.5824	13.3115	320
27.3627	242	44.5441	5.63453	320
27.3822	249	32.5057	8.95759	324
27.4017	267	71.4674	6.28064	285
27.4211	237	73.4291	21.6035	299
27.4406	239	65.3907	-5.07342	274
27.4601	271	44.3524	-10.7504	294
27.4796	274	65.314	-8.42731	338
27.4991	244	28.2757	-4.10426	298
27.5185	235	62.2373	-6.78121	299
27.538	255	49.199	11.5419	301
27.5575	263	45.1607	1.8649	281
27.577	267	42.1223	4.18795	261
27.5965	257	39.084	12.511	283
27.6159	257	58.0456	-13.1659	272
27.6354	262	26.0073	1.15711	285
27.6549	230	43.9689	1.48017	295
27.6744	251	33.9306	13.8032	282
27.6939	225	35.8922	-9.87373	291
27.7133	240	18.8539	0.44933	259
27.7328	262	27.8156	-15.2276	281
27.7523	276	38.7772	-19.9046	308
27.7718	255	41.7389	8.41849	304
27.7913	245	24.7005	0.74154	282
27.8107	273	38.6622	22.0646	294
27.8302	262	41.6238	-0.61235	241
27.8497	236	3.58551	-12.2893	286
27.8692	233	39.5472	11.0337	268
27.8886	256	33.5088	9.35681	255
27.9081	271	31.4705	-7.32014	263
27.9276	225	28.4321	5.00291	301
27.9471	261	31.3938	10.326	290
27.9666	250	30.3555	-10.351	268
27.986	273	28.3171	-0.02792	249
28.0055	242	41.2788	19.2951	308
28.025	243	33.2404	-9.38182	278
28.0445	250	30.2021	-2.05876	280
28.064	235	22.1638	11.2641	282
28.0834	245	32.1254	15.5872	259
28.1029	239	31.0871	-10.0898	308
28.1224	229	32.0487	1.23328	257
28.1419	225	35.0104	7.55634	263
28.1614	235	29.972	-1.12061	265
28.1808	252	23.9337	-0.79756	276
28.2003	237	37.8954	-1.4745	268
28.2198	246	39.857	8.84855	260
28.2393	225	37.8187	-10.8284	269
28.2588	239	19.7803	15.4947	294
28.2782	261	35.742	-0.18229	249
28.2977	222	25.7036	-11.8592	279
28.3172	241	61.6653	6.46382	254
28.3367	235	33.6269	10.7869	294
28.3562	255	38.5886	3.10992	236
28.3756	242	16.5503	1.43298	253
28.3951	238	43.5119	8.75603	249
28.4146	292	10.4736	10.0791	259
28.4341	240	22.4352	7.40214	290
28.4536	253	33.3969	15.7252	270
28.473	240	9.35854	-9.95176	260
28.4925	243	29.3202	-0.6287	243
28.512	233	18.2818	3.69435	261
28.5315	232	37.2435	12.0174	266
28.551	222	44.2052	2.34046	260
28.5704	226	25.1668	-0.33649	255
28.5899	263	49.1285	4.98657	249
28.6094	246	45.0901	12.3096	247
28.6289	220	37.0518	13.6327	260
28.6484	246	49.0134	8.95573	246
28.6678	243	39.9751	-0.72122	254
28.6873	217	38.9368	22.3507	253
28.7068	214	39.8984	29.4146	266
28.7263	231	48.8601	17.4785	251
28.7458	267	43.8218	17.5424	230
28.7652	214	50.7834	15.6063	251
28.7847	244	40.7451	61.6702	274
28.8042	208	35.7067	48.7341	272
28.8237	251	34.6828	21.798	235
28.8432	240	37.6766	33.8619	269
28.8626	221	20.6704	21.9258	240
28.8821	218	34.6643	22.9897	250
28.9016	217	29.6581	17.0536	256
28.9211	242	14.6519	28.1175	261
28.9406	221	18.6457	10.1814	272
28.96	231	21.6395	-9.75474	260
28.9795	227	21.6333	-3.69084	260
28.999	221	20.6271	-14.6269	229
29.0185	229	20.6209	16.437	232
29.0379	233	27.6147	-11.4991	246
29.0574	236	27.6086	-8.43524	249
29.0769	237	25.6024	19.6287	236
29.0964	239	24.5962	2.69257	267
29.1159	192	13.59	-4.24353	247
29.1353	221	24.5838	24.8204	244
29.1548	213	11.5776	0.88427	268
29.1743	222	36.5714	-5.05183	237
29.1938	233	4.56521	1.01207	245
29.2133	232	17.559	7.07597	279
29.2327	212	30.5528	8.13987	217
29.2522	222	35.5466	13.2038	254
29.2717	224	21.5404	1.26767	219
29.2912	220	14.5343	8.33157	236
29.3107	237	30.5281	-1.60453	245
29.3301	197	27.5219	23.4593	244
29.3496	219	27.5157	9.52324	235
29.3691	221	1.5095	-5.41286	233
29.3886	209	22.5033	12.651	205
29.4081	232	41.4971	14.7149	276
29.4275	270	19.4909	2.77884	251
29.447	245	28.4847	11.8427	246
29.4665	212	26.4785	6.90664	241
29.486	223	5.47236	2.97054	201
29.5055	210	39.4662	13.0344	219
29.5249	247	63.46	18.0983	254
29.5444	228	84.4538	15.1622	244
29.5639	223	102.448	15.2261	232
29.5834	234	96.4414	14.29	239
29.6029	194	122.435	12.3539	228
29.6223	228	124.429	15.4178	258
29.6418	171	164.423	46.4817	220
29.6613	193	149.417	66.5456	224
29.6808	202	162.41	91.6095	275
29.7003	205	153.404	128.673	233
29.7197	223	157.398	137.737	247
29.7392	210	142.392	145.801	257
29.7587	210	148.386	146.865	240
29.7782	223	115.379	144.929	254
29.7977	208	120.373	150.993	256
29.8171	212	106.367	116.057	246
29.8366	225	58.3609	84.1208	237
29.8561	209	55.3547	98.1847	226
29.8756	256	37.3486	50.2486	214
29.8951	203	16.3424	43.3124	232
29.9145	226	36.3362	10.3764	232
29.934	219	31.33	14.4403	249
29.9535	213	30.3238	24.5041	243
29.973	253	25.3176	8.56802	233
29.9925	225	7.31141	8.63192	226
30.0119	204	15.3052	7.69582	217
30.0314	214	4.29903	-2.24028	221
30.0509	230	7.29284	-7.17638	238
30.0704	207	3.28665	17.8875	228
30.0898	207	27.2805	19.9514	223
30.1093	223	10.2743	26.0153	222
30.1288	229	-5.73192	-13.9208	226
30.1483	240	12.2619	11.1431	223
30.1678	219	25.2557	4.20702	222
30.1872	216	30.2495	-1.72908	216
30.2067	220	19.2433	3.33482	211
30.2262	229	7.23713	-4.60127	189
30.2457	194	9.23094	14.4626	195
30.2652	185	11.2248	7.52653	209
30.2846	231	39.2186	-0.40957	203
30.3041	231	-4.78763	-14.3457	249
30.3236	212	31.2062	-1.28177	236
30.3431	208	32.2	3.78213	209
30.3626	207	19.1938	-0.15397	221
30.382	215	23.1876	-1.09007	242
30.4015	197	7.18142	4.97383	233
30.421	214	12.1752	-0.96227	219
30.4405	227	28.169	13.1016	235
30.46	197	39.1628	-2.83447	231
30.4794	201	27.1566	-3.77057	233
30.4989	224	82.1505	2.29333	239
30.5184	204	92.1443	-0.64277	232
30.5379	174	88.1381	1.42113	235
30.5574	202	72.1319	10.485	210
30.5769	210	109.126	38.5489	214
30.5963	201	124.12	49.6128	205
30.6158	201	107.113	63.6767	229
30.6353	203	107.107	94.7406	214
30.6548	196	109.101	91.8045	209
30.6742	196	91.0948	107.868	206
30.6937	233	104.089	79.9323	189
30.7132	195	88.0824	87.9962	220
30.7327	185	55.0762	104.06	248
30.7522	179	46.07	77.124	174
30.7716	202	59.0638	99.1879	214
30.7911	215	34.0576	52.2518	216
30.8106	228	13.0514	57.3157	226
30.8301	202	29.0452	7.37961	216
30.8496	210	16.039	25.4435	212
30.869	218	-3.96715	22.5074	211
30.8885	203	11.0267	2.57131	200
30.908	199	-3.97953	16.6352	216
30.9275	236	24.0143	4.69911	202
30.947	223	3.00809	-4.23699	231
30.9664	207	-13.9981	19.8269	216
30.9859	216	6.99571	5.89081	212
31.0054	189	-0.01048	4.95471	201
31.0249	212	-2.01667	-2.98139	205
31.0444	204	11.9771	-1.91749	218
31.0638	219	4.97095	0.14641	212
31.0833	209	17.9648	22.2103	238
31.1028	164	-14.0414	6.27421	207
31.1223	200	-13.0476	-2.66189	210
31.1418	182	-16.0538	3.40201	208
31.1612	173	1.93999	-2.53409	219
31.1807	191	14.9338	-9.47019	225
31.2002	209	17.9276	12.5937	218
31.2197	207	1.92142	-4.34239	198
31.2391	213	30.9152	-0.27852	193
31.2586	205	5.90904	5.78538	213
31.2781	193	-7.09715	-8.15072	251
31.2976	210	7.89666	-7.08682	229
31.3171	225	24.8905	20.9771	223
31.3365	206	0.88428	-2.95902	212
31.356	189	24.8781	3.10488	180
31.3755	203	21.8719	-1.83121	230
31.395	231	24.8657	0.23269	201
31.4145	190	35.8595	9.29659	224
31.4339	195	30.8533	-4.63951	230
31.4534	184	51.8471	3.42439	186
31.4729	198	78.841	29.4883	203
31.4924	193	49.8348	26.5522	236
31.5119	215	101.829	50.6161	200
31.5313	218	84.8224	53.68	181
31.5508	209	97.8162	74.7439	227
31.5703	222	76.81	87.8078	230
31.5898	173	91.8038	96.8717	207
31.6093	193	102.798	76.9356	191
31.6288	208	64.7914	65.9995	194
31.6482	198	51.7852	65.0634	222
31.6677	212	35.779	68.1273	237
31.6872	212	50.7729	37.1912	201
31.7067	195	28.7667	35.2551	221
31.7262	221	29.7605	19.319	192
31.7456	197	16.7543	21.3829	221
31.7651	212	39.7481	12.4468	223
31.7846	194	15.7419	30.5107	237
31.8041	181	8.73571	-13.4254	209
31.8236	223	16.7295	7.6385	210
31.843	208	-4.27667	7.7024	208
31.8625	200	3.71715	3.76626	223
31.882	194	-10.289	-13.1698	194
31.9015	188	-5.29523	5.89406	185
31.9209	196	-7.30143	5.95796	185
31.9404	198	13.6924	-1.97813	192
31.9599	205	15.6862	9.08577	187
31.9794	214	-3.32	12.1497	194
31.9989	211	-1.32619	-5.78643	216
32.0183	193	-15.3324	-6.72253	198
32.0378	199	-1.33857	-0.65863	210
32.0573	208	5.65524	4.40527	190
32.0768	203	25.649	-7.53083	234
32.0963	187	-2.35714	-1.46693	207
32.1157	192	27.6367	-6.40303	197
32.1352	202	16.6305	12.6609	204
32.1547	207	10.6243	-6.27523	211
32.1742	182	-1.3819	2.78867	218
32.1937	199	-1.38809	-0.14743	202
32.2131	209	13.6057	-5.08353	192
32.2326	220	22.5995	-12.0196	181
32.2521	178	26.5933	2.04427	193
32.2716	162	38.5872	9.10817	200
32.2911	182	86.581	4.17207	197
32.3105	162	39.5748	5.23597	213
32.33	187	82.5686	-4.70013	191
32.3495	194	69.5624	7.36377	213
32.369	208	112.556	2.42767	206
32.3885	206	50.55	49.4916	175
32.4079	181	104.544	75.5555	206
32.4274	197	105.538	85.6194	214
32.4469	180	105.531	92.6833	193
32.4664	207	102.525	110.747	219
32.4859	210	81.519	96.8111	179
32.5053	208	90.5129	91.875	198
32.5248	198	72.5067	82.9389	220
32.5443	201	61.5005	89.0028	198
32.5638	212	48.4943	57.0667	214
32.5833	206	27.4881	62.1306	198
32.6027	201	1.48191	50.1945	228
32.6222	188	35.4757	36.2584	197
32.6417	201	-2.53047	37.3222	199
32.6612	167	15.4633	12.3862	217
32.6806	160	-17.5429	-1.54995	172
32.7001	197	-2.54904	-2.48605	180
32.7196	186	-11.5552	5.57785	193
32.7391	168	-8.56142	-11.3582	189
32.7586	175	12.4324	-5.29435	200
32.7781	199	-8.5738	14.7696	193
32.7975	171	-8.57999	-10.1666	204
32.817	196	0.41382	-8.10265	179
32.8365	194	-8.59237	-6.03875	196
32.856	169	11.4014	-11.9748	172
32.8755	172	-9.60475	3.08905	180
32.8949	179	-32.6109	-1.84705	195
32.9144	206	-19.6171	2.21685	192
32.9339	182	-3.62332	2.28075	229
32.9534	203	-0.62951	4.34466	188
32.9729	169	2.3643	0.40856	201
32.9923	186	0.35811	9.47246	215
33.0118	184	22.3519	-7.46364	180
33.0313	188	-5.65427	15.6003	211
33.0508	162	-9.66046	-21.3358	195
33.0703	174	17.3333	-13.2719	218
33.0897	178	20.3271	3.79196	182
33.1092	178	-13.679	-0.14414	203
33.1287	200	-13.6852	-6.08027	204
33.1482	175	5.30858	-1.01634	174
33.1676	180	-11.6976	-1.95247	187
33.1871	205	-16.7038	3.11146	178
33.2066	169	-6.70998	4.17533	205
33.2261	174	25.2838	-1.76074	187
33.2456	185	-2.72237	23.3031	169
33.2651	199	10.2714	8.36706	190
33.2845	144	10.2652	-10.5691	192
33.304	177	10.2591	17.4948	188
33.3235	216	-5.74713	-2.44127	186
33.343	190	-5.75332	18.6226	191
33.3624	177	-9.75951	6.68653	201
33.3819	196	9.2343	22.7504	175
33.4014	213	12.2281	20.8143	203
33.4209	181	-6.77808	17.8782	198
33.4404	172	7.21573	10.9421	175
33.4598	171	-13.7055	-1.99397	194
33.4793	165	-15.5821	14.0699	173
33.4988	203	-6.45866	3.13383	185
33.5183	198	-12.3352	3.19774	219
33.5378	190	-12.2118	14.2616	192
33.5572	197	2.9116	-2.67446	172
33.5767	203	-13.965	-5.61056	171
33.5962	183	-18.8416	-8.54666	196
33.6157	177	2.28185	-17.4828	173
33.6352	202	-23.5947	-3.41886	184
33.6546	193	-24.4713	11.645	176
33.6741	220	-18.3479	-15.2911	198
33.6936	184	-21.2245	3.77284	193
33.7131	184	-18.1011	-6.16326	200
33.7326	173	-7.97763	-8.09936	193
33.752	196	-2.85422	-16.0355	180
33.7715	186	-19.7309	-20.9716	185
33.791	190	-14.6074	-17.9077	155
33.8105	178	-1.48402	-10.8438	195
33.83	191	-24.3605	-3.77986	164
33.8494	208	-18.2372	3.28401	211
33.8689	181	3.8863	-0.65206	172
33.8884	199	-4.99035	-16.5882	194
33.9079	201	-0.86686	-11.5243	181
33.9273	203	-18.7435	1.53961	196
33.9468	171	-7.62009	-4.39649	199
33.9663	180	13.5033	17.6674	186
33.9858	197	-6.37325	11.7313	197
34.0053	178	9.75017	-4.20479	161
34.0247	178	1.87359	7.85911	199
34.0442	164	22.997	10.923	160
34.0637	188	4.12042	8.98691	202
34.0832	180	25.2438	5.05081	177
34.1027	181	8.36726	26.1147	212
34.1221	188	14.4907	27.1786	192
34.1416	198	24.6141	29.2425	187
34.1611	157	21.7375	18.3064	172
34.1806	152	3.86094	36.3703	173
34.2001	153	26.9844	41.4342	175
34.2195	195	17.1078	31.4981	174
34.239	176	10.2312	39.562	172
34.2585	174	14.3546	16.6259	165
34.278	194	13.478	36.6898	183
34.2975	197	-6.39855	5.75372	186
34.3169	163	-4.27513	11.8176	207
34.3364	178	-10.1517	17.8815	147
34.3559	176	-0.02829	-10.0546	166
34.3754	181	0.09513	0.00932	196
34.3949	197	3.21854	22.0732	215
34.4143	190	-11.6581	0.13709	186
34.4338	166	-7.53462	-13.799	156
34.4533	189	16.5887	0.26489	197
34.4728	173	-17.2878	13.3288	193
34.4923	181	-42.1644	-23.6073	176
34.5117	189	12.9591	-8.54338	187
34.5312	166	-0.91759	-6.47951	180
34.5507	173	-14.7942	12.5844	169
34.5702	178	14.3293	4.64829	175
34.5897	165	-2.54733	3.71219	173
34.6091	185	-3.42391	4.77609	158
34.6286	189	-7.30049	-3.16001	171
34.6481	174	-7.17707	-8.09611	169
34.6676	181	1.94635	10.9678	176
34.6871	180	-9.93024	-5.9683	196
34.7065	177	9.19318	-15.9044	188
34.726	182	9.3166	-3.8405	176
34.7455	153	-14.56	16.2234	197
34.765	160	3.56344	-4.7127	153
34.7845	167	2.68686	-0.6488	176
34.8039	162	18.8103	9.4151	190
34.8234	165	29.9337	1.479	175
34.8429	168	63.0571	18.5429	178
34.8624	165	75.1805	1.6068	190
34.8819	184	77.304	15.6707	169
34.9013	139	104.427	20.7346	165
34.9208	187	88.5508	24.7985	168
34.9403	171	85.6742	47.8624	167
34.9598	187	83.7976	78.9263	168
34.9793	176	90.921	90.9902	188
34.9987	156	85.0445	98.0541	175
35.0182	178	109.168	95.118	166
35.0377	181	74.2913	97.1819	173
35.0572	173	80.4147	104.246	189
35.0767	172	56.5381	75.3097	183
35.0961	171	57.6615	78.3736	169
35.1156	181	53.785	59.4375	179
35.1351	165	31.9083	66.5014	161
35.1546	165	77.0318	41.5653	163
35.1741	176	7.15517	48.6292	191
35.1935	177	15.2786	24.6931	159
35.213	193	7.40201	20.757	186
35.2325	168	-12.4746	1.82088	159
35.252	196	6.64885	3.88478	182
35.2715	183	-1.22773	3.94868	153
35.2909	198	-9.10431	-5.98742	186
35.3104	187	-3.98089	1.07648	181
35.3299	174	-9.85748	-18.8596	156
35.3494	170	-5.73406	-5.79572	183
35.3689	182	-5.61064	0.26818	174
35.3883	188	-18.4872	1.33208	168
35.4078	173	0.6362	21.396	163
35.4273	173	3.75962	-13.5401	176
35.4468	179	4.88304	0.52378	166
35.4663	177	4.00646	5.58768	187
35.4857	160	8.12988	7.65158	160
35.5052	153	5.25329	19.7155	197
35.5247	187	-7.62329	-12.2206	215
35.5442	164	0.50013	-0.15672	176
35.5637	186	1.62355	-4.09282	189
35.5831	168	2.74697	0.97108	163
35.6026	159	-19.1296	-8.96502	181
35.6221	173	-1.00619	-5.90112	158
35.6416	138	-5.88277	12.1628	196
35.6611	180	6.24065	2.22668	186
35.6805	179	-3.63594	14.2906	162
35.7	162	6.48742	-3.64555	176
35.7195	168	7.6109	1.41839	175
35.739	165	12.7343	-14.5177	163
35.7585	163	8.85774	8.54619	175
35.7779	164	30.9811	17.6101	194
35.7974	163	-0.89542	9.67399	189
35.8169	173	9.22793	0.73786	155
35.8364	162	1.35135	-7.19824	177
35.8558	188	18.4748	-10.1343	169
35.8753	144	-2.40181	-1.07044	188
35.8948	165	-15.2784	10.9935	193
35.9143	163	0.84503	-2.94264	146
35.9338	172	0.96845	5.12126	182
35.9532	176	4.09187	20.1852	153
35.9727	159	0.21528	-0.75094	155
35.9922	159	-9.6613	-3.68704	177
36.0117	173	1.46212	3.37686	164
36.0312	182	-12.4145	-4.55924	167
36.0506	175	0.70896	-1.49534	154
36.0701	194	-11.1676	18.5686	155
36.0896	177	-13.0442	5.63246	175
36.1091	169	7.07922	-10.3036	166
36.1286	184	2.20264	3.76026	176
36.148	159	-10.6739	-5.17584	170
36.1675	175	-17.5505	14.8881	178
36.187	173	3.57289	3.95196	185
36.2065	162	-11.3037	16.0159	171
36.226	170	-14.1803	-6.92024	166
36.2454	184	-12.0569	-16.8563	151
36.2649	166	2.06657	3.20757	176
36.2844	156	-9.81001	-6.72853	162
36.3039	182	-15.6866	2.33537	171
36.3234	178	-6.56318	5.39927	151
36.3428	196	-3.43976	-16.5368	172
36.3623	179	-5.31634	1.52707	161
36.3818	171	2.80702	0.59094	174
36.4013	159	22.9305	-5.34513	186
36.4207	145	25.0539	12.7187	184
36.4402	152	23.1773	-15.2173	168
36.4597	166	16.3007	6.84654	167
36.4792	165	43.4241	-11.0896	174
36.4987	168	45.5475	1.97434	174
36.5181	181	35.6709	32.0382	167
36.5376	184	62.7944	43.1021	165
36.5571	187	70.9178	34.166	174
36.5766	164	44.0412	35.2299	167
36.5961	159	41.1646	57.2938	171
36.6155	162	43.288	82.3577	173
36.635	167	51.4115	60.4216	157
36.6545	159	56.5349	61.4855	175
36.674	140	64.6583	70.5494	168
36.6935	169	41.7817	66.6133	192
36.7129	163	45.9051	44.6772	173
36.7324	157	22.0286	37.7411	147
36.7519	159	27.152	9.80504	151
36.7714	167	29.2754	16.8689	186
36.7909	160	19.3988	12.9328	182
36.8103	168	7.52223	27.9967	157
36.8298	171	18.6456	-5.93935	180
36.8493	163	6.76907	19.1245	163
36.8688	161	1.89249	-7.81155	158
36.8883	165	10.0159	16.2523	152
36.9078	169	8.13933	7.31625	175
36.9272	164	-7.73725	-6.61985	187
36.9467	157	-7.61383	-6.55595	157
36.9662	173	-6.49042	8.50795	147
36.9857	156	21.633	-5.42815	183
37.0052	168	-3.24358	-12.3643	158
37.0246	168	12.8798	-5.30035	150
37.0441	175	-23.9967	12.7636	171
37.0636	152	-7.87338	-1.17258	154
37.0831	165	13.2501	-14.1087	168
37.1025	145	-11.6265	-14.0448	126
37.122	147	-8.50313	-14.9809	149
37.1415	181	-7.37971	-2.91698	170
37.161	175	7.74371	2.14692	179
37.1805	167	-0.13287	0.21082	164
37.1999	193	25.9905	1.27472	153
37.2194	150	15.114	10.3386	155
37.2389	154	44.2374	-9.59748	170
37.2584	167	22.3608	7.46642	152
37.2779	168	31.4842	5.53032	169
37.2973	159	27.6076	0.59422	164
37.3168	175	26.7311	18.6581	153
37.3363	179	34.8545	17.722	161
37.3558	161	33.9779	39.7859	153
37.3753	162	30.1013	18.8498	158
37.3947	149	36.2247	30.9137	163
37.4142	170	60.3482	36.9776	144
37.4337	171	34.4716	4.04153	151
37.4532	162	27.595	34.1054	151
37.4727	174	18.7184	25.1693	181
37.4921	163	-5.15817	32.2332	190
37.5116	187	10.9652	23.2971	214
37.5311	151	4.08867	16.361	175
37.5506	158	-11.7879	15.4249	174
37.5701	141	19.3355	1.48883	167
37.5895	168	-6.54107	7.55273	171
37.609	158	-1.41766	1.61663	141
37.6285	167	-12.2942	6.68053	167
37.648	163	-7.17082	1.74443	162
37.6675	164	4.9526	-11.1917	152
37.6869	163	-11.924	12.8722	148
37.7064	162	-1.80056	-12.0639	173
37.7259	167	-5.67721	0	186
37.7454	174	-6.55372	4.99366	173
37.7649	189	-1.43037	-9.01268	179
37.7843	162	1.69305	-10.019	162
37.8038	143	4.81647	-2.02536	162
37.8233	162	-20.0601	-8.0317	151
37.8428	156	2.06331	9.96196	155
37.8623	163	-0.81327	-15.0444	186
37.8817	158	13.3102	-14.0507	167
37.9012	162	-2.56644	-11.0571	165
37.9207	162	-8.44302	-0.06341	169
37.9402	176	-20.3196	-12.0698	157
37.9597	157	-4.19618	11.9239	156
37.9791	167	-0.07276	-7.08243	155
37.9986	171	-3.94934	4.91123	153
38.0181	152	-4.82592	-9.09511	154
38.0376	159	3.2975	-11.1014	176
38.057	148	15.4209	-6.10779	164
38.0765	169	5.54433	-10.1141	140
38.096	159	-3.33225	11.8795	168
38.1155	156	1.79117	13.8732	175
38.135	147	-8.08541	-9.13315	166
38.1544	168	-12.962	1.86051	173
38.1739	166	-3.83857	-9.14584	183
38.1934	163	-7.71515	-5.15218	149
38.2129	140	-1.59173	7.84148	142
38.2324	162	-5.46831	-2.16486	155
38.2518	157	-8.3449	-3.1712	164
38.2713	177	-23.2215	-0.17754	168
38.2908	167	2.90194	-4.18388	158
38.3103	174	-5.97464	0.80978	163
38.3298	159	-2.85122	-2.19656	132
38.3492	140	10.2722	3.7971	150
38.3687	179	-7.60445	-8.20924	157
38.3882	147	-4.48096	-12.2156	161
38.4077	175	9.64239	-0.22192	140
38.4272	184	-13.2341	-4.22826	159
38.4466	149	3.88923	-0.2346	150
38.4661	160	2.01271	-4.24095	163
38.4856	165	-9.86393	-3.24728	166
38.5051	128	8.25949	-8.25362	149
38.5246	144	-0.61709	-18.26	156
38.544	170	-8.49368	-12.2663	146
38.5635	180	-0.37026	-14.2727	156
38.583	181	-2.24684	-4.27899	145
38.6025	136	14.8766	-10.2853	165
38.622	159	0	2.70833	141
38.6414	152	7.0687	-8.29801	156
38.6609	173	31.1374	-10.3043	149
38.6804	158	14.2061	1.68931	147
38.6999	148	-2.72521	-9.31703	149
38.7194	168	5.34349	-10.3234	172
38.7388	168	6.41218	-15.3297	168
38.7583	156	13.4809	-2.33605	149
38.7778	154	22.5496	-4.34239	177
38.7973	151	15.6183	3.65127	160
38.8168	169	39.687	0.64493	166
38.8362	173	26.7557	3.63859	167
38.8557	169	18.8244	13.6322	137
38.8752	151	30.8931	16.6259	145
38.8947	159	42.9618	11.6196	155
38.9142	181	38.0305	6.61322	135
38.9336	153	34.0992	23.6069	149
38.9531	148	28.1679	30.6005	142
38.9726	150	17.2366	9.5942	155
38.9921	157	29.3052	-0.41214	151
39.0115	155	10.3739	10.5815	161
39.031	144	11.4426	39.5752	166
39.0505	175	5.5113	7.56884	167
39.07	149	22.58	0.5625	137
39.0895	148	-4.35131	8.55616	136
39.109	180	-0.28257	-5.45018	163
39.1284	186	4.78609	-11.4565	142
39.1479	161	8.85479	7.53714	153
39.1674	158	0.92348	-11.4692	155
39.1869	162	-9.00782	-6.47554	124
39.2064	163	-7.93912	-9.48188	136
39.2258	164	-11.8704	5.51178	149
39.2453	157	5.19827	-8.49457	159
39.2648	151	9.26697	-2.50091	138
39.2843	168	-15.6643	-12.5073	145
39.3038	145	-6.59564	-8.51359	145
39.3232	159	-15.5269	-17.5199	139
39.3427	182	-0.45824	-8.52627	157
39.3622	137	-6.38955	-23.5326	121
39.3817	146	1.67915	-25.5389	149
39.4012	151	-9.25215	-22.5453	130
39.4206	148	-2.18346	-8.55163	134
39.4401	172	-19.1148	-7.55797	135
39.4596	164	-12.0461	-8.56431	159
39.4791	138	-16.9774	-14.5707	151
39.4986	154	-14.9087	-5.57699	153
39.518	157	7.16003	-18.5833	172
39.5375	144	8.22873	-15.5897	162
39.557	121	6.29742	-17.596	166
39.5765	146	6.36612	-8.60236	150
39.596	137	44.4348	5.3913	132
39.6154	168	14.5035	2.38496	140
39.6349	154	21.5722	5.37862	124
39.6544	155	22.6409	7.37228	149
39.6739	153	8.70961	3.36594	129
39.6933	148	-11.2217	25.3596	147
39.7128	157	31.847	13.3533	160
39.7323	165	17.9157	0.34692	142
39.7518	147	-3.01561	6.34058	124
39.7713	189	27.0531	0.33424	121
39.7907	145	-9.87825	-0.6721	144
39.8102	137	17.1904	7.32156	135
39.8297	155	7.25915	-15.6848	139
39.8492	161	5.32784	-12.6911	151
39.8687	145	6.39654	-7.69746	168
39.8881	166	2.46524	-20.7038	147
39.9076	140	-0.46606	-9.71014	146
39.9271	154	3.60263	-3.71649	149
39.9466	154	-13.3287	-2.72283	123
39.9661	122	-7.25997	-5.72917	152
39.9855	143	-10.1913	-16.7355	132
40.005	163	-7.12258	-34.7418	147
40.0245	138	-14.0539	-12.7482	127
40.044	160	-2.98519	-6.75453	169
40.0635	140	-7.91649	-16.7609	133
40.0829	144	-0.84779	-14.7672	146
40.1024	158	-0.77909	-23.7736	148
40.1219	144	5.2896	-7.77989	124
40.1414	134	3.3583	-2.78623	132
40.1609	166	7.427	-6.79257	145
40.1803	159	-11.5043	-9.79891	124
40.1998	165	-4.43561	-3.80525	119
40.2193	170	-5.36691	-19.8116	154
40.2388	166	-6.29821	-13.8179	145
40.2583	147	-14.2295	-13.8243	145
40.2777	150	23.8392	-7.83062	169
40.2972	146	-4.09216	-19.837	139
40.3167	147	-0.02343	-8.8433	149
40.3362	125	-0.95476	-25.8496	124
40.3557	141	6.11397	7.14402	148
40.3751	169	2.18263	-12.8623	133
40.3946	160	6.25136	-6.86866	140
40.4141	148	-8.67998	-14.875	128
40.4336	165	2.38872	-9.88134	150
40.453	133	-1.54258	-11.8877	135
40.4725	168	3.52611	-13.894	140
40.492	135	2.59481	-25.9004	145
40.5115	158	-10.3365	-15.9067	136
40.531	137	-12.2678	-17.913	128
40.5504	131	-4.1991	-18.9194	136
40.5699	143	-8.1304	-19.9257	123
40.5894	123	-25.0617	-11.9321	131
40.6089	165	-4.99301	-9.93841	136
40.6284	154	-1.92431	-10.9448	151
40.6478	141	-13.8556	-7.95109	153
40.6673	150	11.2131	-8.95743	151
40.6868	120	-23.7182	-26.9638	135
40.7063	120	-5.64952	-0.97011	156
40.7258	141	6.41918	-12.9764	147
40.7452	160	-10.5121	-20.9828	134
40.7647	147	-4.44343	-13.9891	155
40.7842	136	-4.37473	-28.9955	136
40.8037	174	-14.306	-6.00181	136
40.8232	141	-5.23734	-13.0082	130
40.8426	140	-24.1686	-7.01449	126
40.8621	137	3.90006	-18.0208	133
40.8816	151	-10.0312	-26.0272	121
40.9011	146	-13.9626	-15.0335	128
40.9206	154	-2.89385	-33.0399	138
40.94	142	-4.82519	-14.0462	136
40.9595	133	-10.7565	-18.0525	152
40.979	145	4.3122	-12.0589	145
40.9985	120	-1.61906	-9.06522	121
41.018	132	3.4496	-15.0716	133
41.0374	140	-4.48167	-15.0779	134
41.0569	128	-5.41301	-1.08424	115
41.0764	159	-6.34431	-14.0906	135
41.0959	153	15.7244	-14.0969	110
41.1154	149	13.7931	-10.1033	142
41.1348	137	3.86178	-2.1096	158
41.1543	139	-0.06952	-17.1159	133
41.1738	153	-7.00083	-15.1223	134
41.1933	142	-14.9321	-15.1286	127
41.2128	152	-6.86343	-15.135	149
41.2322	141	15.2053	-7.1413	116
41.2517	143	-4.72604	-31.1476	140
41.2712	146	-7.65734	-9.15398	127
41.2907	101	2.41136	-18.1603	146
41.3102	154	2.48005	-13.1667	147
41.3296	147	1.54875	-3.17301	130
41.3491	130	-10.3826	-16.1793	122
41.3686	147	-11.3139	-20.1857	139
41.3881	129	-15.2452	-2.19203	160
41.4076	129	-10.1765	-18.1984	136
41.427	137	13.8922	-7.20471	151
41.4465	155	7.96093	-10.2111	127
41.466	139	-7.97037	-19.2174	128
41.4855	127	-21.9017	-0.22373	144
41.505	134	9.16702	-10.2301	131
41.5244	155	-13.7643	-28.2364	141
41.5439	129	1.30438	0.75725	132
41.5634	142	-9.62689	-24.2491	149
41.5829	133	5.44178	-7.25543	145
41.6024	136	-5.48949	-19.2618	151
41.6218	148	-3.42083	-9.26811	129
41.6413	147	22.6479	-12.2745	109
41.6608	140	35.7166	-2.28079	132
41.6803	123	6.78526	-15.2871	117
41.6998	136	20.854	-13.2935	133
41.7192	137	36.9227	-1.29982	108
41.7387	134	16.9914	-13.3062	123
41.7582	144	33.06	-2.3125	133
41.7777	144	24.1288	23.6812	137
41.7972	128	42.1974	16.6748	163
41.8166	151	41.2661	24.6685	143
41.8361	139	20.3348	22.6621	136
41.8556	122	37.4035	21.6558	128
41.8751	115	37.4722	13.6495	111
41.8946	150	34.5409	24.6431	125
41.914	110	28.6096	36.6368	142
41.9335	122	25.6783	1.63044	133
41.953	146	9.74702	13.6241	133
41.9725	132	8.81572	6.61775	133
41.992	134	16.8844	0.61141	122
42.0114	146	20.9531	-3.39493	119
42.0309	129	13.0218	1.59873	116
42.0504	140	1.09051	2.59239	130
42.0699	126	0.1592	-2.41395	127
42.0894	142	16.2279	-22.4203	109
42.1088	139	-6.7034	-14.4266	127
42.1283	126	0.36529	-5.43297	126
42.1478	150	8.43399	-14.4393	124
42.1673	126	-11.4973	-30.4457	129
42.1867	137	10.5714	-3.45199	130
42.2062	134	-10.3599	1.54167	122
42.2257	129	-11.2913	-7.46467	136
42.2452	141	-5.22252	-19.471	132
42.2647	139	4.80897	-14.4773	134
42.2841	119	-7.1999	-6.4837	126
42.3036	148	-10.2088	-9.49003	140
42.3231	142	22.7824	-14.4964	127
42.3426	150	26.7735	-6.50271	117
42.3621	149	23.7646	-20.5091	121
42.3815	127	8.75577	-15.5154	115
42.401	136	-1.2531	-14.5217	114
42.4205	117	28.738	-11.5281	123
42.44	134	22.7292	-11.5344	108
42.4595	136	-2.2797	-12.5408	97
42.4789	147	32.7114	4.4529	150
42.4984	138	14.7026	3.44656	150
42.5179	144	18.6937	-1.55978	122
42.5374	127	16.6848	4.43388	147
42.5569	143	15.676	4.42754	119
42.5763	124	29.6671	-1.5788	115
42.5958	127	8.65822	14.4149	119
42.6153	135	24.6494	-14.5915	118
42.6348	138	-14.3595	-9.59782	103
42.6543	139	25.6316	-8.60417	125
42.6737	122	-0.37725	7.38949	132
42.6932	131	-4.38611	-10.6168	101
42.7127	129	6.60502	-15.6232	130
42.7322	149	7.59615	-23.6295	113
42.7517	135	4.58728	-15.6359	106
42.7711	137	-7.42159	-11.6422	127
42.7906	119	7.56955	-14.6486	112
42.8101	137	-4.43932	-12.6549	132
42.8296	121	-11.4482	-0.66123	110
42.8491	129	3.54294	-12.6676	112
42.8685	130	2.53408	-7.67391	106
42.888	125	11.5252	-14.6802	117
42.9075	131	18.5163	-19.6866	124
42.927	136	-3.49253	-18.6929	147
42.9464	133	-2.50139	-12.6993	118
42.9659	145	8.48974	-15.7056	125
42.9854	134	-8.51912	-2.71195	131
43.0049	149	1.47201	-17.7183	138
43.0244	96	20.4631	-17.7246	125
43.0438	130	11.4543	-8.73098	137
43.0633	148	19.4454	-17.7373	121
43.0828	122	22.4365	-12.7437	107
43.1023	109	31.4277	-7.75	108
43.1218	123	28.4188	-1.75634	129
43.1412	125	23.4099	7.23732	141
43.1607	140	25.4011	2.23098	116
43.1802	127	25.3922	11.2246	115
43.1997	126	11.3833	13.2183	119
43.2192	127	28.3745	-1.78804	119
43.2386	117	34.3656	11.2056	121
43.2581	119	24.3567	-8.80072	109
43.2776	144	21.3479	0.19294	103
43.2971	137	11.339	24.1866	119
43.3166	112	20.3301	-2.81974	134
43.3361	142	31.3213	13.1739	112
43.3555	112	7.31239	-2.83243	129
43.375	122	0.30352	-14.8388	120
43.3945	112	5.29466	0.15489	102
43.414	121	-17.7142	10.1486	117
43.4335	119	-9.72308	-13.8578	104
43.4529	118	3.26805	9.13587	122
43.4724	125	21.2592	-20.8705	120
43.4919	111	-3.74968	-13.8768	118
43.5114	126	-3.75855	-9.88315	150
43.5309	113	-3.76742	-12.8895	96
43.5503	110	0.22372	-23.8958	87
43.5698	120	-1.78515	-11.9022	138
43.5893	123	-8.79402	-4.90851	124
43.6088	136	-21.8029	-11.9148	118
43.6282	132	1.18825	-21.9212	126
43.6477	124	0.17938	-20.9275	103
43.6672	113	-12.8295	-12.9339	117
43.6867	124	9.16165	-6.94021	116
43.7062	128	7.15278	-12.9466	124
43.7256	127	3.14391	-9.95289	132
43.7451	127	-2.86496	-21.9592	108
43.7646	108	27.1262	-14.9656	108
43.7841	120	10.1173	-8.97192	124
43.8036	127	-1.89156	-14.9783	134
43.823	130	-0.90043	-7.9846	90
43.8425	100	19.0907	-25.9909	121
43.862	133	-1.91816	-19.9973	97
43.8815	103	5.07297	-10.0036	117
43.901	126	4.0641	-6.00996	111
[truncated: 2,367 more rows]

## Sheet: Fig 4a-4d
Fig. 4a						Fig. 4b								Fig. 4c								Fig. 4d
	Asborance intensity						Fluorescence intensity								Fluorescence intensity								ROS yield
Wavelength	0 mM ATP	2 mM ATP	5 mM ATP				Replicate#1	Replicate#2	Replicate#3	Mean	SD			ATP Conc. (mM)	Replicate#1	Replicate#2	Replicate#3	Mean	SD				Replicate#1	Replicate#2	Replicate#3	Mean	SD
400	0.01	0.012	0.02			Blank	0.3766	0.26799	0.93713	0.52724	0.35911			1	0.152	0.161	1.176	0.49633	0.58863			free HRP	30.4825	29.4418	31.001	30.3085	0.79407
400.2	0.01	0.013	0.021			ATP	272.982	271.714	270.987	271.894	1.0097			50	0.657	1.657	0.654	0.98933	0.57822			HiZP	100.006	102.002	99.0058	100.338	1.5253
400.4	0.01	0.013	0.021			IAA	1.19077	1.87557	2.2891	1.78515	0.55472			100	2.243	1.259	1.265	1.589	0.56639
400.6	0.01	0.013	0.022			HRP	0.14746	0.09843	1.81574	0.68721	0.97764			200	2.467	2.475	1.487	2.143	0.56813
400.8	0.01	0.012	0.022			Zn2+	0.51431	0.92758	0.42058	0.62082	0.26976			300	2.572	2.371	2.365	2.436	0.11782
401	0.01	0.013	0.022			2-MelM	0.82393	1.04642	0.02541	0.63192	0.5369			400	2.557	2.559	2.566	2.56067	0.00473
401.2	0.01	0.013	0.023			ZIF-8	1.78203	0.17032	1.99937	1.31724	0.99919			500	3.143	3.161	3.177	3.16033	0.01701
401.4	0.01	0.013	0.023			pAAm	1.92207	1.70842	1.17889	1.60313	0.38262			600	8.622	6.698	6.695	7.33833	1.11169
401.6	0.01	0.013	0.022											800	15.834	14.837	15.849	15.5067	0.58
401.8	0.01	0.014	0.022											1000	25.59	25.539	24.543	25.224	0.59031
402	0.01	0.014	0.022											1200	39.071	38.075	37.081	38.0757	0.995
402.2	0.01	0.013	0.022											1400	56.426	56.454	56.459	56.4463	0.01779
402.4	0.01	0.013	0.022											1600	67.699	68.694	68.61	68.3343	0.55182
402.6	0.009	0.013	0.022											1800	86.808	86.887	87.808	87.1677	0.55595
402.8	0.01	0.013	0.023											2000	98.908	99.934	99.953	99.5983	0.59792
403	0.009	0.013	0.023											2500	139.115	139.108	138.121	138.781	0.57188
403.2	0.009	0.012	0.023											3000	151.115	151.108	153.121	151.781	1.16019
403.4	0.009	0.013	0.023											4000	155.204	155.249	153.229	154.561	1.15348
403.6	0.009	0.013	0.024											5000	162.27	163.276	163.275	162.94	0.58053
403.8	0.01	0.012	0.023
404	0.009	0.012	0.022
404.2	0.009	0.012	0.022
404.4	0.01	0.013	0.023
404.6	0.01	0.013	0.023
404.8	0.01	0.013	0.023
405	0.01	0.013	0.023
405.2	0.01	0.013	0.024
405.4	0.011	0.012	0.024
405.6	0.01	0.013	0.025
405.8	0.01	0.012	0.024
406	0.01	0.012	0.024
406.2	0.009	0.013	0.025
406.4	0.01	0.013	0.026
406.6	0.01	0.013	0.025
406.8	0.01	0.013	0.025
407	0.01	0.013	0.024
407.2	0.01	0.012	0.025
407.4	0.01	0.013	0.024
407.6	0.01	0.013	0.024
407.8	0.01	0.013	0.024
408	0.009	0.013	0.024
408.2	0.009	0.013	0.024
408.4	0.009	0.012	0.024
408.6	0.009	0.012	0.024
408.8	0.01	0.012	0.024
409	0.009	0.012	0.025
409.2	0.01	0.012	0.025
409.4	0.01	0.012	0.025
409.6	0.009	0.012	0.024
409.8	0.009	0.012	0.024
410	0.009	0.012	0.024
410.2	0.009	0.013	0.025
410.4	0.01	0.013	0.025
410.6	0.01	0.013	0.025
410.8	0.01	0.013	0.025
411	0.01	0.013	0.025
411.2	0.01	0.012	0.024
411.4	0.009	0.012	0.025
411.6	0.01	0.012	0.025
411.8	0.009	0.012	0.026
412	0.01	0.012	0.025
412.2	0.01	0.012	0.025
412.4	0.01	0.012	0.025
412.6	0.01	0.012	0.025
412.8	0.01	0.012	0.024
413	0.01	0.012	0.024
413.2	0.009	0.012	0.025
413.4	0.009	0.013	0.026
413.6	0.01	0.012	0.026
413.8	0.01	0.013	0.026
414	0.01	0.013	0.026
414.2	0.01	0.012	0.026
414.4	0.01	0.013	0.026
414.6	0.01	0.012	0.025
414.8	0.01	0.012	0.026
415	0.009	0.012	0.026
415.2	0.009	0.012	0.026
415.4	0.01	0.012	0.025
415.6	0.009	0.012	0.026
415.8	0.01	0.012	0.025
416	0.01	0.012	0.026
416.2	0.01	0.012	0.026
416.4	0.009	0.013	0.026
416.6	0.01	0.012	0.026
416.8	0.009	0.012	0.026
417	0.009	0.012	0.027
417.2	0.009	0.012	0.027
417.4	0.009	0.013	0.027
417.6	0.009	0.013	0.028
417.8	0.01	0.013	0.027
418	0.01	0.013	0.028
418.2	0.01	0.013	0.027
418.4	0.01	0.012	0.026
418.6	0.01	0.013	0.027
418.8	0.01	0.012	0.027
419	0.01	0.012	0.027
419.2	0.01	0.013	0.026
419.4	0.01	0.013	0.027
419.6	0.01	0.013	0.027
419.8	0.01	0.013	0.027
420	0.01	0.014	0.027
420.2	0.01	0.014	0.028
420.4	0.01	0.013	0.028
420.6	0.01	0.014	0.028
420.8	0.01	0.013	0.028
421	0.01	0.014	0.029
421.2	0.01	0.014	0.028
421.4	0.01	0.013	0.029
421.6	0.01	0.014	0.029
421.8	0.01	0.014	0.029
422	0.011	0.013	0.029
422.2	0.011	0.013	0.028
422.4	0.011	0.013	0.029
422.6	0.01	0.013	0.028
422.8	0.01	0.013	0.028
423	0.01	0.012	0.028
423.2	0.009	0.013	0.028
423.4	0.009	0.012	0.028
423.6	0.009	0.013	0.028
423.8	0.009	0.012	0.028
424	0.009	0.013	0.029
424.2	0.009	0.013	0.029
424.4	0.009	0.013	0.029
424.6	0.009	0.013	0.028
424.8	0.01	0.013	0.029
425	0.009	0.013	0.028
425.2	0.009	0.012	0.029
425.4	0.009	0.012	0.028
425.6	0.009	0.013	0.028
425.8	0.009	0.013	0.028
426	0.01	0.013	0.029
426.2	0.01	0.013	0.029
426.4	0.01	0.013	0.03
426.6	0.01	0.014	0.03
426.8	0.01	0.014	0.03
427	0.01	0.014	0.03
427.2	0.01	0.014	0.03
427.4	0.01	0.014	0.03
427.6	0.009	0.014	0.031
427.8	0.009	0.014	0.031
428	0.009	0.013	0.031
428.2	0.008	0.013	0.031
428.4	0.008	0.013	0.031
428.6	0.009	0.014	0.031
428.8	0.009	0.014	0.031
429	0.008	0.014	0.031
429.2	0.009	0.014	0.031
429.4	0.01	0.014	0.031
429.6	0.01	0.014	0.031
429.8	0.009	0.014	0.031
430	0.009	0.015	0.03
430.2	0.009	0.015	0.031
430.4	0.009	0.014	0.031
430.6	0.009	0.014	0.031
430.8	0.01	0.015	0.031
431	0.01	0.015	0.031
431.2	0.01	0.015	0.031
431.4	0.01	0.015	0.031
431.6	0.01	0.015	0.031
431.8	0.01	0.014	0.032
432	0.01	0.015	0.032
432.2	0.01	0.015	0.031
432.4	0.01	0.015	0.031
432.6	0.01	0.015	0.032
432.8	0.009	0.015	0.033
433	0.009	0.015	0.033
433.2	0.01	0.015	0.033
433.4	0.01	0.015	0.032
433.6	0.01	0.015	0.032
433.8	0.01	0.015	0.033
434	0.01	0.016	0.033
434.2	0.01	0.015	0.033
434.4	0.01	0.015	0.033
434.6	0.01	0.015	0.033
434.8	0.01	0.015	0.032
435	0.01	0.015	0.032
435.2	0.01	0.014	0.032
435.4	0.011	0.015	0.033
435.6	0.011	0.015	0.033
435.8	0.011	0.014	0.033
436	0.01	0.015	0.033
436.2	0.011	0.015	0.033
436.4	0.01	0.016	0.034
436.6	0.011	0.016	0.033
436.8	0.01	0.016	0.033
437	0.01	0.016	0.033
437.2	0.01	0.015	0.033
437.4	0.01	0.015	0.033
437.6	0.01	0.015	0.033
437.8	0.01	0.015	0.033
438	0.01	0.015	0.034
438.2	0.011	0.014	0.034
438.4	0.01	0.015	0.034
438.6	0.01	0.015	0.035
438.8	0.01	0.015	0.035
439	0.01	0.015	0.035
439.2	0.01	0.015	0.035
439.4	0.01	0.015	0.036
439.6	0.01	0.015	0.035
439.8	0.01	0.015	0.035
440	0.01	0.015	0.035
440.2	0.01	0.015	0.035
440.4	0.01	0.015	0.035
440.6	0.009	0.015	0.035
440.8	0.01	0.016	0.035
441	0.01	0.015	0.034
441.2	0.01	0.016	0.035
441.4	0.009	0.015	0.034
441.6	0.01	0.016	0.035
441.8	0.011	0.016	0.035
442	0.01	0.017	0.036
442.2	0.01	0.017	0.035
442.4	0.01	0.016	0.035
442.6	0.01	0.016	0.035
442.8	0.01	0.016	0.035
443	0.009	0.016	0.035
443.2	0.009	0.017	0.036
443.4	0.01	0.017	0.036
443.6	0.009	0.016	0.036
443.8	0.009	0.016	0.036
444	0.009	0.016	0.035
444.2	0.009	0.016	0.035
444.4	0.01	0.015	0.035
444.6	0.01	0.015	0.035
444.8	0.009	0.016	0.035
445	0.009	0.015	0.035
445.2	0.009	0.016	0.036
445.4	0.009	0.016	0.036
445.6	0.009	0.016	0.037
445.8	0.009	0.017	0.037
446	0.01	0.017	0.037
446.2	0.01	0.018	0.036
446.4	0.01	0.017	0.038
446.6	0.01	0.018	0.037
446.8	0.01	0.018	0.038
447	0.009	0.017	0.038
447.2	0.01	0.017	0.038
447.4	0.01	0.018	0.038
447.6	0.01	0.018	0.037
447.8	0.01	0.017	0.037
448	0.01	0.017	0.037
448.2	0.01	0.017	0.038
448.4	0.01	0.017	0.038
448.6	0.01	0.016	0.038
448.8	0.01	0.017	0.038
449	0.01	0.016	0.038
449.2	0.01	0.017	0.037
449.4	0.01	0.017	0.038
449.6	0.01	0.016	0.038
449.8	0.01	0.016	0.038
450	0.01	0.016	0.038
450.2	0.01	0.017	0.038
450.4	0.009	0.017	0.038
450.6	0.009	0.017	0.039
450.8	0.01	0.017	0.039
451	0.009	0.017	0.039
451.2	0.01	0.017	0.04
451.4	0.01	0.017	0.04
451.6	0.01	0.018	0.04
451.8	0.01	0.018	0.04
452	0.01	0.019	0.04
452.2	0.01	0.018	0.039
452.4	0.01	0.019	0.04
452.6	0.01	0.019	0.04
452.8	0.01	0.018	0.041
453	0.009	0.018	0.042
453.2	0.009	0.018	0.042
453.4	0.009	0.018	0.042
453.6	0.01	0.018	0.043
453.8	0.01	0.018	0.042
454	0.01	0.018	0.042
454.2	0.01	0.018	0.041
454.4	0.01	0.018	0.042
454.6	0.01	0.019	0.042
454.8	0.011	0.019	0.042
455	0.01	0.02	0.041
455.2	0.01	0.02	0.042
455.4	0.01	0.02	0.042
455.6	0.01	0.02	0.043
455.8	0.01	0.021	0.043
456	0.01	0.021	0.043
456.2	0.01	0.02	0.043
456.4	0.01	0.02	0.044
456.6	0.01	0.02	0.045
456.8	0.009	0.019	0.045
457	0.009	0.02	0.046
457.2	0.01	0.02	0.046
457.4	0.011	0.021	0.046
457.6	0.011	0.02	0.046
457.8	0.011	0.02	0.047
458	0.01	0.02	0.047
458.2	0.01	0.02	0.047
458.4	0.01	0.02	0.047
458.6	0.01	0.02	0.047
458.8	0.01	0.02	0.048
459	0.01	0.02	0.049
459.2	0.01	0.021	0.049
459.4	0.01	0.021	0.049
459.6	0.01	0.022	0.049
459.8	0.009	0.022	0.05
460	0.009	0.022	0.05
460.2	0.009	0.022	0.05
460.4	0.01	0.022	0.05
460.6	0.01	0.022	0.05
460.8	0.01	0.023	0.051
461	0.009	0.023	0.052
461.2	0.009	0.024	0.053
461.4	0.009	0.023	0.053
461.6	0.01	0.024	0.054
461.8	0.01	0.023	0.055
462	0.01	0.024	0.055
462.2	0.01	0.024	0.055
462.4	0.01	0.024	0.056
462.6	0.01	0.024	0.056
462.8	0.01	0.024	0.056
463	0.01	0.024	0.056
463.2	0.009	0.025	0.057
463.4	0.01	0.025	0.058
463.6	0.01	0.025	0.058
463.8	0.01	0.026	0.059
464	0.01	0.026	0.06
464.2	0.01	0.026	0.06
464.4	0.01	0.027	0.061
464.6	0.01	0.027	0.062
464.8	0.009	0.027	0.063
465	0.009	0.027	0.065
465.2	0.009	0.028	0.066
465.4	0.009	0.028	0.067
465.6	0.009	0.029	0.068
465.8	0.01	0.03	0.069
466	0.011	0.029	0.07
466.2	0.011	0.031	0.072
466.4	0.01	0.031	0.072
466.6	0.011	0.032	0.072
466.8	0.011	0.031	0.073
467	0.011	0.032	0.075
467.2	0.01	0.032	0.076
467.4	0.01	0.033	0.078
467.6	0.011	0.033	0.08
467.8	0.011	0.034	0.082
468	0.011	0.035	0.084
468.2	0.011	0.035	0.086
468.4	0.011	0.035	0.087
468.6	0.011	0.036	0.089
468.8	0.01	0.037	0.09
469	0.01	0.037	0.092
469.2	0.01	0.038	0.094
469.4	0.01	0.039	0.097
469.6	0.01	0.04	0.099
469.8	0.01	0.041	0.102
470	0.011	0.042	0.104
470.2	0.011	0.042	0.107
470.4	0.011	0.044	0.109
470.6	0.011	0.045	0.111
470.8	0.011	0.047	0.114
471	0.011	0.048	0.116
471.2	0.011	0.048	0.119
471.4	0.01	0.049	0.122
471.6	0.011	0.051	0.126
471.8	0.01	0.052	0.13
472	0.01	0.054	0.133
472.2	0.01	0.055	0.137
472.4	0.011	0.056	0.142
472.6	0.011	0.057	0.146
472.8	0.011	0.059	0.149
473	0.011	0.06	0.154
473.2	0.012	0.062	0.158
473.4	0.011	0.063	0.162
473.6	0.011	0.065	0.167
473.8	0.011	0.067	0.172
474	0.01	0.069	0.178
474.2	0.011	0.071	0.182
474.4	0.011	0.072	0.189
474.6	0.011	0.075	0.195
474.8	0.011	0.077	0.202
475	0.011	0.079	0.208
475.2	0.011	0.082	0.217
475.4	0.011	0.084	0.224
475.6	0.011	0.086	0.232
475.8	0.011	0.089	0.239
476	0.011	0.093	0.247
476.2	0.012	0.096	0.254
476.4	0.012	0.099	0.264
476.6	0.012	0.103	0.273
476.8	0.011	0.106	0.283
477	0.012	0.11	0.295
477.2	0.012	0.114	0.305
477.4	0.012	0.118	0.315
477.6	0.012	0.122	0.327
477.8	0.012	0.127	0.34
478	0.012	0.132	0.354
478.2	0.012	0.137	0.367
478.4	0.013	0.142	0.381
478.6	0.013	0.148	0.396
478.8	0.013	0.154	0.411
479	0.012	0.159	0.427
479.2	0.013	0.166	0.444
479.4	0.013	0.172	0.462
479.6	0.013	0.179	0.482
479.8	0.013	0.185	0.503
480	0.014	0.193	0.522
480.2	0.014	0.2	0.543
480.4	0.014	0.209	0.566
480.6	0.014	0.217	0.591
480.8	0.014	0.226	0.615
481	0.014	0.235	0.64
481.2	0.015	0.245	0.669
481.4	0.014	0.255	0.695
481.6	0.015	0.267	0.726
481.8	0.015	0.277	0.756
482	0.015	0.289	0.791
482.2	0.015	0.301	0.825
482.4	0.016	0.314	0.862
482.6	0.016	0.327	0.899
482.8	0.016	0.343	0.94
483	0.017	0.357	0.983
483.2	0.017	0.372	1.028
483.4	0.017	0.389	1.072
483.6	0.018	0.407	1.12
483.8	0.018	0.424	1.17
484	0.018	0.443	1.223
484.2	0.018	0.463	1.279
484.4	0.019	0.484	1.336
484.6	0.019	0.507	1.398
484.8	0.019	0.529	1.462
485	0.02	0.553	1.527
485.2	0.02	0.579	1.594
485.4	0.021	0.604	1.666
485.6	0.021	0.632	1.743
485.8	0.022	0.661	1.823
486	0.022	0.693	1.911
486.2	0.023	0.724	1.999
486.4	0.023	0.757	2.092
486.6	0.023	0.791	2.187
486.8	0.024	0.828	2.288
487	0.023	0.865	2.39
487.2	0.025	0.904	2.502
487.4	0.026	0.943	2.613
487.6	0.027	0.987	2.738
487.8	0.028	1.033	2.863
488	0.028	1.081	2.995
488.2	0.029	1.128	3.129
488.4	0.03	1.181	3.273
488.6	0.031	1.235	3.419
488.8	0.032	1.292	3.576
489	0.033	1.35	3.738
489.2	0.034	1.413	3.912
489.4	0.035	1.478	4.088
489.6	0.035	1.545	4.278
489.8	0.036	1.614	4.474
490	0.038	1.69	4.679
490.2	0.039	1.764	4.891
490.4	0.041	1.846	5.116
490.6	0.043	1.926	5.347
490.8	0.043	2.017	5.602
491	0.045	2.109	5.856
491.2	0.046	2.21	6.133
491.4	0.047	2.31	6.408
491.6	0.049	2.418	6.7
491.8	0.051	2.526	7
492	0.052	2.642	7.325
492.2	0.053	2.76	7.646
492.4	0.055	2.888	8.005
492.6	0.058	3.016	8.356
492.8	0.06	3.153	8.746
493	0.062	3.29	9.126
493.2	0.064	3.437	9.536
493.4	0.066	3.587	9.957
493.6	0.068	3.745	10.39
493.8	0.07	3.909	10.84
494	0.073	4.089	11.34
494.2	0.075	4.267	11.84
494.4	0.078	4.456	12.36
494.6	0.081	4.652	12.9
494.8	0.083	4.858	13.44
495	0.086	5.065	14.01
495.2	0.09	5.284	14.6
495.4	0.093	5.504	15.23
495.6	0.096	5.752	15.89
495.8	0.1	5.994	16.57
496	0.103	6.259	17.28
496.2	0.107	6.518	17.98
496.4	0.11	6.796	18.73
496.6	0.113	7.079	19.47
496.8	0.117	7.374	20.26
497	0.122	7.671	21.06
497.2	0.126	7.995	21.93
497.4	0.13	8.315	22.79
497.6	0.134	8.655	23.73
497.8	0.138	9.002	24.64
498	0.143	9.358	25.61
498.2	0.148	9.72	26.58
498.4	0.153	10.09	27.62
498.6	0.158	10.47	28.67
498.8	0.164	10.88	29.78
499	0.169	11.29	30.91
499.2	0.175	11.73	32.1
499.4	0.18	12.15	33.28
499.6	0.185	12.61	34.52
499.8	0.191	13.06	35.78
500	0.196	13.54	37.07
500.2	0.203	14.02	38.38
500.4	0.21	14.54	39.77
500.6	0.217	15.03	41.16
500.8	0.223	15.57	42.61
501	0.229	16.08	44.04
501.2	0.237	16.64	45.55
501.4	0.244	17.18	47.01
501.6	0.251	17.74	48.57
501.8	0.258	18.31	50.08
502	0.266	18.9	51.74
502.2	0.274	19.5	53.34
502.4	0.281	20.11	55.01
502.6	0.289	20.7	56.64
502.8	0.298	21.32	58.37
503	0.306	21.95	60.04
503.2	0.315	22.58	61.8
503.4	0.323	23.22	63.54
503.6	0.332	23.88	65.38
503.8	0.341	24.54	67.2
504	0.35	25.21	69.05
504.2	0.358	25.89	70.92
504.4	0.368	26.6	72.82
504.6	0.377	27.28	74.76
504.8	0.387	27.99	76.68
505	0.397	28.68	78.62
505.2	0.407	29.42	80.63
505.4	0.416	30.14	82.63
505.6	0.426	30.89	84.65
505.8	0.435	31.6	86.67
506	0.446	32.34	88.72
506.2	0.456	33.06	90.77
506.4	0.467	33.82	92.87
506.6	0.477	34.57	94.88
506.8	0.488	35.33	97.05
507	0.498	36.07	99.09
507.2	0.509	36.81	101.2
507.4	0.518	37.55	103.2
507.6	0.53	38.3	105.3
507.8	0.54	39.03	107.3
508	0.551	39.76	109.4
508.2	0.562	40.47	111.4
508.4	0.573	41.21	113.5
508.6	0.584	41.93	115.5
508.8	0.597	42.66	117.6
509	0.608	43.38	119.6
509.2	0.618	44.12	121.6
509.4	0.629	44.81	123.7
509.6	0.64	45.54	125.7
509.8	0.651	46.22	127.7
510	0.663	46.96	129.7
510.2	0.674	47.65	131.8
510.4	0.685	48.38	133.8
510.6	0.696	49.05	135.7
510.8	0.707	49.75	137.7
511	0.718	50.43	139.7
511.2	0.728	51.12	141.7
511.4	0.738	51.79	143.6
511.6	0.749	52.5	145.6
511.8	0.759	53.15	147.5
512	0.77	53.78	149.4
512.2	0.779	54.42	151.2
512.4	0.79	55.05	153.1
512.6	0.799	55.69	154.9
512.8	0.809	56.27	156.6
513	0.819	56.84	158.3
513.2	0.828	57.43	160
513.4	0.838	58	161.6
513.6	0.847	58.58	163.2
513.8	0.856	59.09	164.8
514	0.865	59.62	166.3
514.2	0.874	60.13	167.9
514.4	0.883	60.66	169.3
514.6	0.892	61.14	170.8
514.8	0.901	61.66	172.1
515	0.91	62.12	173.5
515.2	0.918	62.64	174.9
515.4	0.925	63.07	176.1
515.6	0.933	63.53	177.4
515.8	0.941	63.95	178.6
516	0.949	64.35	179.8
516.2	0.955	64.77	181
516.4	0.961	65.14	182.2
516.6	0.968	65.53	183.3
516.8	0.975	65.88	184.4
517	0.981	66.2	185.4
517.2	0.988	66.52	186.6
517.4	0.993	66.83	187.5
517.6	0.999	67.11	188.5
517.8	1.004	67.43	189.4
518	1.009	67.7	190.2
518.2	1.014	67.96	191
518.4	1.018	68.23	191.7
518.6	1.023	68.44	192.5
518.8	1.027	68.69	193.1
519	1.03	68.88	193.7
519.2	1.034	69.09	194.3
519.4	1.037	69.24	194.8
519.6	1.041	69.41	195.3
519.8	1.044	69.54	195.8
520	1.046	69.69	196.2
520.2	1.049	69.78	196.6
520.4	1.051	69.88	196.9
520.6	1.053	69.94	197.1
520.8	1.056	70.02	197.4
521	1.056	70.08	197.5
521.2	1.057	70.12	197.7
521.4	1.057	70.15	197.8
521.6	1.058	70.14	197.9
521.8	1.058	70.14	198
522	1.058	70.11	197.9
522.2	1.058	70.08	197.8
522.4	1.058	70.03	197.7
522.6	1.057	69.98	197.5
522.8	1.056	69.88	197.3
523	1.055	69.81	197.1
523.2	1.053	69.71	196.8
523.4	1.052	69.62	196.6
523.6	1.049	69.51	196.2
523.8	1.049	69.36	195.9
524	1.047	69.24	195.4
524.2	1.046	69.08	195.1
524.4	1.044	68.94	194.6
524.6	1.041	68.75	194.2
524.8	1.039	68.56	193.7
525	1.036	68.35	193.1
525.2	1.033	68.13	192.5
525.4	1.03	67.92	192
525.6	1.026	67.68	191.3
525.8	1.023	67.46	190.6
526	1.019	67.19	189.9
526.2	1.014	66.92	189.2
526.4	1.009	66.61	188.4
526.6	1.005	66.35	187.6
526.8	1.001	66.02	186.8
527	0.996	65.73	186
527.2	0.992	65.38	185.1
527.4	0.987	65.07	184.3
527.6	0.982	64.75	183.3
527.8	0.976	64.41	182.3
528	0.971	64.06	181.3
528.2	0.966	63.68	180.4
528.4	0.96	63.29	179.4
528.6	0.954	62.93	178.4
528.8	0.948	62.57	177.3
529	0.943	62.19	176.4
529.2	0.936	61.83	175.2
529.4	0.93	61.41	174.1
529.6	0.924	61.02	173
529.8	0.918	60.63	171.9
530	0.913	60.26	170.7
530.2	0.907	59.87	169.6
530.4	0.901	59.45	168.4
530.6	0.894	59.03	167.3
530.8	0.888	58.57	166.1
531	0.881	58.13	164.9
531.2	0.875	57.69	163.8
531.4	0.868	57.29	162.6
531.6	0.861	56.84	161.5
531.8	0.855	56.45	160.3
532	0.848	55.98	159.1
532.2	0.843	55.58	157.8
532.4	0.836	55.11	156.5
532.6	0.831	54.68	155.3
532.8	0.824	54.23	154
533	0.818	53.79	152.9
533.2	0.811	53.34	151.5
533.4	0.805	52.91	150.3
533.6	0.799	52.47	148.9
533.8	0.792	52.05	147.7
534	0.786	51.61	146.3
534.2	0.779	51.16	145.1
534.4	0.773	50.69	143.7
534.6	0.767	50.23	142.5
534.8	0.759	49.77	141.1
535	0.753	49.33	139.9
535.2	0.746	48.88	138.6
535.4	0.739	48.44	137.2
535.6	0.731	47.95	136
535.8	0.725	47.53	134.7
536	0.718	47.06	133.4
536.2	0.711	46.64	132.1
536.4	0.705	46.16	130.8
536.6	0.697	45.74	129.6
536.8	0.69	45.27	128.3
537	0.683	44.85	127.1
537.2	0.676	44.39	125.9
537.4	0.67	43.97	124.7
537.6	0.663	43.52	123.5
537.8	0.657	43.11	122.4
538	0.651	42.7	121.1
538.2	0.644	42.29	120.1
538.4	0.638	41.88	118.9
538.6	0.632	41.46	117.8
538.8	0.626	41.04	116.6
539	0.62	40.63	115.5
539.2	0.614	40.23	114.3
539.4	0.608	39.83	113.2
539.6	0.602	39.42	112
539.8	0.597	39.01	111
540	0.591	38.62	109.8
540.2	0.585	38.24	108.7
540.4	0.578	37.84	107.6
540.6	0.572	37.47	106.5
540.8	0.567	37.07	105.4
541	0.562	36.71	104.3
541.2	0.555	36.3	103.2
541.4	0.55	35.94	102.2
541.6	0.544	35.54	101.1
541.8	0.539	35.21	100
542	0.533	34.82	98.92
542.2	0.528	34.47	97.89
542.4	0.523	34.09	96.86
542.6	0.517	33.73	95.89
542.8	0.511	33.37	94.84
543	0.507	33.04	93.89
543.2	0.501	32.71	92.87
543.4	0.496	32.37	92
543.6	0.49	32.03	91
543.8	0.486	31.69	90.14
544	0.481	31.38	89.2
544.2	0.476	31.07	88.34
544.4	0.471	30.75	87.43
544.6	0.467	30.44	86.58
544.8	0.462	30.13	85.69
545	0.458	29.83	84.84
545.2	0.453	29.51	83.96
545.4	0.45	29.23	83.13
545.6	0.446	28.93	82.29
545.8	0.441	28.66	81.45
546	0.437	28.34	80.63
546.2	0.433	28.06	79.81
546.4	0.428	27.75	79.02
546.6	0.424	27.49	78.25
546.8	0.42	27.19	77.44
547	0.416	26.92	76.71
547.2	0.412	26.62	75.91
547.4	0.408	26.34	75.17
547.6	0.404	26.06	74.37
547.8	0.401	25.8	73.67
548	0.397	25.54	72.88
548.2	0.393	25.29	72.18
548.4	0.388	25.03	71.4
548.6	0.384	24.77	70.74
548.8	0.381	24.52	69.98
549	0.377	24.27	69.34
549.2	0.373	24.04	68.6
549.4	0.369	23.81	67.93
549.6	0.366	23.58	67.25
549.8	0.362	23.35	66.59
550	0.358	23.11	65.91
550.2	0.355	22.9	65.27
550.4	0.352	22.68	64.63
550.6	0.349	22.47	64
550.8	0.346	22.25	63.36
551	0.343	22.05	62.74
551.2	0.339	21.84	62.15
551.4	0.337	21.64	61.54
551.6	0.334	21.43	60.94
551.8	0.331	21.23	60.35
552	0.327	21.04	59.77
552.2	0.325	20.84	59.21
552.4	0.321	20.64	58.62
552.6	0.319	20.44	58.1
552.8	0.317	20.25	57.52
553	0.314	20.06	57.01
553.2	0.311	19.87	56.44
553.4	0.308	19.69	55.94
553.6	0.305	19.51	55.4
553.8	0.303	19.32	54.94
554	0.3	19.13	54.38
554.2	0.298	18.94	53.9
554.4	0.294	18.77	53.38
554.6	0.292	18.59	52.9
554.8	0.289	18.41	52.38
555	0.286	18.24	51.89
555.2	0.284	18.06	51.43
555.4	0.281	17.91	50.95
555.6	0.279	17.74	50.48
555.8	0.277	17.59	50.03
556	0.274	17.42	49.57
556.2	0.272	17.26	49.12
556.4	0.27	17.09	48.67
556.6	0.267	16.94	48.24
556.8	0.265	16.79	47.83
557	0.262	16.64	47.42
557.2	0.26	16.49	46.99
557.4	0.258	16.34	46.58
557.6	0.256	16.2	46.14
557.8	0.254	16.05	45.73
558	0.252	15.9	45.28
558.2	0.249	15.76	44.88
558.4	0.247	15.63	44.47
558.6	0.245	15.49	44.09
558.8	0.243	15.35	43.66
559	0.241	15.22	43.28
559.2	0.239	15.08	42.89
559.4	0.237	14.94	42.52
559.6	0.235	14.8	42.11
559.8	0.233	14.67	41.73
560	0.231	14.54	41.35
560.2	0.229	14.42	40.98
560.4	0.227	14.28	40.62
560.6	0.225	14.16	40.25
560.8	0.223	14.02	39.9
561	0.221	13.91	39.51
561.2	0.219	13.77	39.14
561.4	0.218	13.65	38.76
561.6	0.216	13.52	38.38
561.8	0.214	13.41	38.03
562	0.212	13.28	37.69
562.2	0.21	13.16	37.36
562.4	0.208	13.04	37
562.6	0.207	12.92	36.68
562.8	0.204	12.8	36.32
563	0.203	12.68	36
563.2	0.201	12.56	35.65
563.4	0.198	12.44	35.34
563.6	0.196	12.32	34.98
563.8	0.195	12.21	34.67
564	0.193	12.09	34.34
564.2	0.191	11.98	34.02
564.4	0.19	11.87	33.71
564.6	0.188	11.76	33.4
564.8	0.186	11.64	33.08
565	0.185	11.53	32.78
565.2	0.183	11.41	32.46
565.4	0.182	11.31	32.14
565.6	0.181	11.2	31.83
565.8	0.179	11.1	31.51
566	0.177	10.99	31.21
566.2	0.176	10.88	30.89
566.4	0.174	10.78	30.58
566.6	0.172	10.67	30.27
566.8	0.171	10.57	29.95
567	0.169	10.46	29.64
567.2	0.168	10.36	29.34
567.4	0.166	10.25	29.05
567.6	0.165	10.14	28.74
567.8	0.163	10.05	28.45
568	0.162	9.942	28.16
568.2	0.161	9.834	27.89
568.4	0.159	9.735	27.6
568.6	0.157	9.631	27.33
568.8	0.156	9.533	27.05
569	0.155	9.433	26.78
569.2	0.153	9.337	26.5
569.4	0.152	9.241	26.24
569.6	0.149	9.14	25.99
569.8	0.149	9.049	25.71
570	0.147	8.953	25.46
570.2	0.145	8.863	25.2
570.4	0.144	8.77	24.94
570.6	0.143	8.684	24.68
570.8	0.141	8.583	24.43
571	0.139	8.497	24.17
571.2	0.137	8.405	23.91
571.4	0.136	8.323	23.65
571.6	0.135	8.232	23.39
571.8	0.135	8.151	23.14
572	0.133	8.065	22.89
572.2	0.132	7.977	22.65
572.4	0.13	7.893	22.39
572.6	0.129	7.81	22.16
572.8	0.127	7.727	21.92
573	0.126	7.648	21.68
573.2	0.125	7.562	21.43
573.4	0.125	7.483	21.21
573.6	0.123	7.401	20.96
573.8	0.122	7.315	20.74
574	0.12	7.232	20.51
574.2	0.119	7.151	20.29
574.4	0.118	7.066	20.06
574.6	0.117	6.989	19.83
574.8	0.115	6.9	19.61
575	0.114	6.828	19.38
575.2	0.113	6.742	19.16
575.4	0.112	6.665	18.94
575.6	0.111	6.58	18.71
575.8	0.11	6.504	18.5
576	0.109	6.425	18.29
576.2	0.108	6.358	18.07
576.4	0.107	6.282	17.86
576.6	0.106	6.212	17.66
576.8	0.105	6.143	17.46
577	0.103	6.071	17.27
577.2	0.102	6.004	17.06
577.4	0.101	5.937	16.88
577.6	0.1	5.875	16.68
577.8	0.099	5.808	16.49
578	0.098	5.742	16.3
578.2	0.097	5.674	16.11
578.4	0.096	5.605	15.92
578.6	0.095	5.543	15.74
578.8	0.094	5.48	15.55
579	0.093	5.414	15.37
579.2	0.092	5.354	15.18
579.4	0.091	5.292	15.01
579.6	0.09	5.225	14.83
579.8	0.089	5.168	14.66
580	0.087	5.103	14.49
580.2	0.087	5.046	14.31
580.4	0.086	4.983	14.14
580.6	0.085	4.926	13.97
580.8	0.084	4.863	13.81
581	0.083	4.804	13.63
581.2	0.083	4.741	13.47
581.4	0.082	4.685	13.31
581.6	0.081	4.628	13.14
581.8	0.081	4.572	12.98
582	0.08	4.519	12.81
582.2	0.079	4.466	12.66
582.4	0.078	4.408	12.51
582.6	0.077	4.355	12.36
582.8	0.076	4.302	12.2
583	0.075	4.247	12.06
583.2	0.075	4.197	11.91
583.4	0.074	4.144	11.77
583.6	0.074	4.09	11.61
583.8	0.073	4.041	11.47
584	0.072	3.992	11.33
584.2	0.071	3.945	11.19
584.4	0.071	3.896	11.06
584.6	0.069	3.848	10.93
584.8	0.069	3.802	10.8
585	0.068	3.76	10.67
585.2	0.067	3.711	10.55
585.4	0.066	3.664	10.42
585.6	0.066	3.619	10.29
585.8	0.065	3.577	10.16
586	0.065	3.53	10.03
586.2	0.064	3.487	9.904
586.4	0.064	3.444	9.779
586.6	0.063	3.401	9.656
586.8	0.062	3.357	9.53
587	0.062	3.313	9.408
587.2	0.061	3.27	9.283
587.4	0.06	3.228	9.166
587.6	0.059	3.188	9.036
587.8	0.058	3.145	8.921
588	0.058	3.105	8.796
588.2	0.058	3.065	8.695
588.4	0.057	3.024	8.575
588.6	0.057	2.983	8.47
588.8	0.056	2.946	8.359
589	0.055	2.911	8.254
589.2	0.055	2.872	8.143
589.4	0.054	2.839	8.044
589.6	0.054	2.802	7.944
589.8	0.053	2.768	7.843
590	0.053	2.73	7.746
590.2	0.052	2.697	7.652
590.4	0.052	2.662	7.561
590.6	0.052	2.632	7.467
590.8	0.051	2.596	7.373
591	0.05	2.565	7.279
591.2	0.05	2.535	7.192
591.4	0.049	2.504	7.104
591.6	0.048	2.474	7.014
591.8	0.048	2.444	6.932
592	0.048	2.413	6.845
592.2	0.047	2.383	6.754
592.4	0.047	2.352	6.669
592.6	0.046	2.324	6.584
592.8	0.046	2.292	6.501
593	0.045	2.262	6.42
593.2	0.045	2.233	6.331
593.4	0.044	2.204	6.255
593.6	0.044	2.176	6.172
593.8	0.044	2.146	6.093
594	0.043	2.119	6.012
594.2	0.043	2.093	5.933
594.4	0.043	2.067	5.857
594.6	0.042	2.039	5.779
594.8	0.042	2.011	5.705
595	0.041	1.986	5.633
595.2	0.04	1.96	5.566
595.4	0.04	1.936	5.494
595.6	0.041	1.91	5.424
595.8	0.04	1.887	5.353
596	0.04	1.863	5.287
596.2	0.039	1.84	5.22
596.4	0.039	1.817	5.151
596.6	0.038	1.795	5.092
596.8	0.038	1.774	5.026
597	0.037	1.749	4.965
597.2	0.037	1.727	4.899
597.4	0.037	1.707	4.841
597.6	0.036	1.686	4.784
597.8	0.036	1.664	4.728
598	0.036	1.645	4.67
598.2	0.035	1.625	4.61
598.4	0.035	1.605	4.555
598.6	0.035	1.583	4.499
598.8	0.035	1.565	4.443
599	0.035	1.546	4.388
599.2	0.034	1.527	4.332
599.4	0.034	1.509	4.28
599.6	0.034	1.492	4.229
599.8	0.033	1.473	4.177
600	0.032	1.456	4.127
600.2	0.033	1.439	4.073
600.4	0.033	1.421	4.024
600.6	0.032	1.403	3.973
600.8	0.031	1.384	3.925
601	0.031	1.369	3.876
601.2	0.032	1.35	3.829
601.4	0.031	1.334	3.783
601.6	0.031	1.317	3.735
601.8	0.031	1.3	3.689
602	0.03	1.283	3.645
602.2	0.03	1.267	3.6
602.4	0.03	1.252	3.553
602.6	0.03	1.236	3.514
602.8	0.029	1.222	3.469
603	0.029	1.207	3.426
603.2	0.028	1.191	3.385
603.4	0.028	1.179	3.345
603.6	0.028	1.164	3.304
603.8	0.028	1.152	3.268
604	0.028	1.139	3.23
604.2	0.027	1.125	3.192
604.4	0.027	1.113	3.15
604.6	0.028	1.101	3.112
604.8	0.027	1.089	3.075
605	0.027	1.076	3.039
605.2	0.027	1.062	3.005
605.4	0.026	1.051	2.97
605.6	0.026	1.039	2.935
605.8	0.026	1.027	2.899
606	0.026	1.014	2.864
606.2	0.026	1.002	2.83
606.4	0.026	0.989	2.796
606.6	0.025	0.979	2.766
606.8	0.025	0.966	2.733
607	0.024	0.955	2.698
607.2	0.024	0.944	2.665
607.4	0.024	0.932	2.633
607.6	0.024	0.92	2.601
607.8	0.024	0.909	2.572
608	0.024	0.898	2.539
608.2	0.024	0.888	2.51
608.4	0.024	0.877	2.48
608.6	0.023	0.868	2.449
608.8	0.024	0.856	2.419
609	0.024	0.845	2.39
609.2	0.024	0.834	2.36
609.4	0.023	0.825	2.334
609.6	0.023	0.815	2.307
609.8	0.022	0.805	2.28
610	0.023	0.796	2.254
610.2	0.023	0.787	2.229
610.4	0.023	0.777	2.203
610.6	0.023	0.769	2.176
610.8	0.022	0.758	2.151
611	0.022	0.75	2.127
611.2	0.022	0.743	2.103
611.4	0.022	0.735	2.077
611.6	0.022	0.726	2.051
611.8	0.022	0.719	2.027
612	0.021	0.71	2.004
612.2	0.021	0.701	1.98
612.4	0.021	0.693	1.956
612.6	0.021	0.686	1.932
612.8	0.022	0.677	1.909
613	0.021	0.669	1.888
613.2	0.021	0.661	1.865
613.4	0.02	0.653	1.844
613.6	0.021	0.647	1.822
613.8	0.02	0.64	1.801
614	0.02	0.632	1.778
614.2	0.02	0.626	1.758
614.4	0.02	0.619	1.735
614.6	0.02	0.611	1.713
614.8	0.02	0.604	1.693
615	0.02	0.597	1.672
615.2	0.02	0.59	1.653
615.4	0.02	0.582	1.635
615.6	0.02	0.575	1.616
615.8	0.02	0.569	1.597
616	0.02	0.562	1.579
616.2	0.02	0.555	1.561
616.4	0.02	0.549	1.542
616.6	0.02	0.543	1.522
616.8	0.019	0.538	1.504
617	0.019	0.531	1.487
617.2	0.019	0.524	1.469
617.4	0.019	0.518	1.451
617.6	0.02	0.513	1.435
617.8	0.02	0.506	1.419
618	0.019	0.501	1.405
618.2	0.019	0.495	1.387
618.4	0.018	0.489	1.371
618.6	0.018	0.483	1.356
618.8	0.018	0.477	1.339
619	0.018	0.47	1.322
619.2	0.018	0.464	1.305
619.4	0.018	0.458	1.29
619.6	0.019	0.452	1.274
619.8	0.019	0.447	1.258
620	0.018	0.441	1.242
620.2	0.018	0.437	1.227
620.4	0.017	0.432	1.213
620.6	0.018	0.427	1.196
620.8	0.017	0.422	1.18
621	0.017	0.416	1.165
621.2	0.016	0.412	1.15
621.4	0.017	0.407	1.136
621.6	0.017	0.401	1.123
621.8	0.017	0.396	1.11
622	0.017	0.392	1.096
622.2	0.017	0.387	1.083
622.4	0.017	0.381	1.068
622.6	0.017	0.377	1.055
622.8	0.017	0.373	1.044
623	0.016	0.37	1.031
623.2	0.017	0.366	1.018
623.4	0.016	0.361	1.005
623.6	0.016	0.356	0.993
623.8	0.016	0.352	0.982
624	0.016	0.348	0.97
624.2	0.016	0.342	0.96
624.4	0.017	0.338	0.947
624.6	0.015	0.334	0.934
624.8	0.016	0.33	0.923
625	0.016	0.325	0.911
625.2	0.017	0.322	0.902
625.4	0.016	0.317	0.89
625.6	0.016	0.314	0.879
625.8	0.016	0.309	0.869
626	0.016	0.307	0.858
626.2	0.016	0.303	0.847
626.4	0.016	0.3	0.835
626.6	0.016	0.297	0.824
626.8	0.016	0.293	0.813
627	0.016	0.288	0.802
627.2	0.016	0.285	0.791
627.4	0.016	0.282	0.78
627.6	0.016	0.278	0.771
627.8	0.016	0.274	0.761
628	0.015	0.271	0.751
628.2	0.016	0.267	0.74
628.4	0.016	0.263	0.729
628.6	0.016	0.26	0.722
628.8	0.016	0.256	0.713
629	0.016	0.253	0.705
629.2	0.015	0.25	0.695
629.4	0.015	0.248	0.686
629.6	0.015	0.244	0.676
629.8	0.015	0.241	0.668
630	0.015	0.238	0.66
630.2	0.015	0.235	0.652
630.4	0.015	0.232	0.644
630.6	0.015	0.229	0.635
630.8	0.015	0.227	0.627
631	0.014	0.224	0.619
631.2	0.015	0.22	0.61
631.4	0.015	0.218	0.602
631.6	0.015	0.215	0.594
631.8	0.015	0.213	0.585
632	0.014	0.21	0.576
632.2	0.014	0.206	0.569
632.4	0.015	0.203	0.561
632.6	0.014	0.201	0.554
632.8	0.015	0.198	0.546
633	0.015	0.196	0.539
633.2	0.015	0.192	0.531
633.4	0.015	0.191	0.524
633.6	0.015	0.188	0.515
633.8	0.014	0.185	0.508
634	0.014	0.182	0.501
634.2	0.014	0.18	0.495
634.4	0.014	0.178	0.49
634.6	0.014	0.176	0.483
634.8	0.014	0.174	0.476
635	0.014	0.172	0.471
635.2	0.014	0.17	0.464
635.4	0.014	0.167	0.459
635.6	0.014	0.165	0.453
635.8	0.014	0.163	0.446
636	0.015	0.161	0.44
636.2	0.014	0.159	0.434
636.4	0.015	0.157	0.43
636.6	0.014	0.156	0.422
636.8	0.014	0.153	0.418
637	0.014	0.151	0.413
637.2	0.014	0.149	0.406
637.4	0.014	0.147	0.4
637.6	0.014	0.146	0.395
637.8	0.014	0.144	0.39
638	0.014	0.142	0.385
638.2	0.014	0.14	0.38
638.4	0.014	0.138	0.374
638.6	0.014	0.136	0.368
638.8	0.014	0.135	0.365
639	0.014	0.132	0.36
639.2	0.013	0.13	0.356
639.4	0.014	0.129	0.351
639.6	0.014	0.127	0.346
639.8	0.014	0.125	0.34
640	0.013	0.124	0.336
640.2	0.013	0.122	0.331
640.4	0.013	0.121	0.327
640.6	0.012	0.119	0.321
640.8	0.012	0.117	0.317
641	0.011	0.116	0.314
641.2	0.012	0.114	0.309
641.4	0.012	0.113	0.305
641.6	0.012	0.112	0.301
641.8	0.013	0.111	0.297
642	0.012	0.109	0.293
642.2	0.012	0.108	0.289
642.4	0.012	0.106	0.284
642.6	0.012	0.104	0.281
642.8	0.012	0.103	0.278
643	0.012	0.102	0.274
643.2	0.012	0.101	0.269
643.4	0.012	0.099	0.266
643.6	0.012	0.098	0.264
643.8	0.012	0.096	0.259
644	0.012	0.095	0.255
644.2	0.012	0.093	0.252
644.4	0.012	0.092	0.249
644.6	0.011	0.091	0.245
644.8	0.012	0.09	0.242
645	0.012	0.089	0.239
645.2	0.012	0.088	0.236
645.4	0.012	0.086	0.231
645.6	0.012	0.086	0.229
645.8	0.012	0.085	0.225
646	0.013	0.084	0.222
646.2	0.012	0.082	0.218
646.4	0.012	0.081	0.215
646.6	0.012	0.08	0.213
646.8	0.012	0.08	0.21
647	0.012	0.078	0.208
647.2	0.012	0.077	0.205
647.4	0.012	0.077	0.202
647.6	0.012	0.075	0.199
647.8	0.012	0.074	0.195
648	0.011	0.073	0.192
648.2	0.011	0.073	0.189
648.4	0.011	0.072	0.187
648.6	0.011	0.071	0.185
648.8	0.011	0.071	0.183
649	0.011	0.07	0.18
649.2	0.011	0.069	0.177
649.4	0.011	0.067	0.176
649.6	0.011	0.067	0.174
649.8	0.012	0.065	0.172
650	0.012	0.065	0.17
650.2	0.012	0.064	0.168
650.4	0.012	0.063	0.167
650.6	0.012	0.063	0.164
650.8	0.011	0.061	0.161
651	0.012	0.061	0.159
651.2	0.012	0.06	0.157
651.4	0.013	0.06	0.155
651.6	0.012	0.06	0.154
651.8	0.012	0.059	0.151
652	0.012	0.058	0.149
652.2	0.012	0.057	0.147
652.4	0.012	0.057	0.145
652.6	0.011	0.056	0.143
652.8	0.012	0.055	0.141
653	0.012	0.055	0.14
653.2	0.012	0.054	0.138
653.4	0.012	0.054	0.136
653.6	0.012	0.053	0.134
653.8	0.012	0.053	0.132
654	0.012	0.052	0.13
654.2	0.011	0.051	0.128
654.4	0.011	0.05	0.127
654.6	0.011	0.049	0.125
654.8	0.011	0.049	0.123
655	0.011	0.048	0.12
655.2	0.012	0.047	0.119
655.4	0.011	0.047	0.117
655.6	0.011	0.046	0.116
655.8	0.011	0.047	0.114
656	0.011	0.046	0.113
656.2	0.011	0.045	0.111
656.4	0.011	0.045	0.11
656.6	0.01	0.044	0.109
656.8	0.011	0.044	0.108
657	0.011	0.043	0.105
657.2	0.011	0.043	0.105
657.4	0.011	0.043	0.104
657.6	0.011	0.042	0.102
657.8	0.011	0.041	0.101
658	0.012	0.041	0.099
658.2	0.012	0.04	0.098
658.4	0.011	0.04	0.097
658.6	0.011	0.039	0.096
658.8	0.01	0.039	0.094
659	0.011	0.038	0.093
659.2	0.011	0.038	0.092
659.4	0.011	0.038	0.091
659.6	0.011	0.037	0.089
659.8	0.011	0.037	0.087
660	0.011	0.036	0.086
660.2	0.011	0.036	0.086
660.4	0.011	0.035	0.085
660.6	0.011	0.034	0.084
660.8	0.012	0.034	0.083
661	0.011	0.034	0.081
661.2	0.011	0.034	0.08
661.4	0.011	0.034	0.079
661.6	0.011	0.033	0.078
661.8	0.011	0.033	0.077
662	0.011	0.032	0.076
662.2	0.011	0.032	0.075
662.4	0.011	0.031	0.074
662.6	0.012	0.031	0.074
662.8	0.012	0.031	0.073
663	0.011	0.03	0.072
663.2	0.011	0.03	0.072
663.4	0.01	0.029	0.071
663.6	0.01	0.029	0.07
663.8	0.01	0.029	0.069
664	0.011	0.029	0.068
664.2	0.01	0.028	0.067
664.4	0.01	0.027	0.066
664.6	0.011	0.027	0.066
664.8	0.011	0.027	0.065
665	0.011	0.028	0.064
665.2	0.01	0.028	0.063
665.4	0.011	0.027	0.062
665.6	0.011	0.027	0.062
665.8	0.011	0.026	0.062
666	0.01	0.025	0.061
666.2	0.01	0.025	0.06
666.4	0.01	0.026	0.06
666.6	0.01	0.026	0.059
666.8	0.01	0.025	0.058
667	0.011	0.025	0.056
667.2	0.01	0.025	0.056
667.4	0.01	0.025	0.056
667.6	0.01	0.024	0.055
667.8	0.01	0.025	0.055
668	0.01	0.024	0.054
668.2	0.011	0.024	0.054
668.4	0.01	0.024	0.052
668.6	0.011	0.024	0.052
668.8	0.011	0.023	0.052
669	0.011	0.024	0.051
669.2	0.011	0.023	0.05
669.4	0.011	0.023	0.05
669.6	0.011	0.022	0.05
669.8	0.011	0.022	0.05
670	0.01	0.022	0.049
670.2	0.01	0.021	0.049
670.4	0.01	0.021	0.048
670.6	0.01	0.021	0.047
670.8	0.011	0.021	0.046
671	0.011	0.021	0.045
671.2	0.011	0.021	0.045
671.4	0.011	0.021	0.044
671.6	0.011	0.02	0.044
671.8	0.011	0.02	0.044
672	0.011	0.02	0.043
672.2	0.01	0.019	0.043
672.4	0.011	0.019	0.042
672.6	0.011	0.019	0.042
672.8	0.011	0.019	0.041
673	0.011	0.019	0.04
673.2	0.011	0.019	0.04
673.4	0.011	0.019	0.04
673.6	0.011	0.019	0.04
673.8	0.011	0.019	0.039
674	0.011	0.018	0.039
674.2	0.01	0.018	0.039
674.4	0.01	0.018	0.038
674.6	0.01	0.017	0.037
674.8	0.01	0.017	0.037
675	0.01	0.017	0.037
675.2	0.01	0.016	0.037
675.4	0.01	0.016	0.036
675.6	0.009	0.017	0.037
675.8	0.009	0.017	0.035
676	0.01	0.017	0.036
676.2	0.01	0.017	0.035
676.4	0.01	0.017	0.035
676.6	0.01	0.017	0.034
676.8	0.01	0.016	0.034
677	0.01	0.016	0.034
677.2	0.01	0.016	0.035
677.4	0.011	0.017	0.034
677.6	0.01	0.016	0.033
677.8	0.01	0.016	0.033
678	0.01	0.016	0.032
678.2	0.01	0.016	0.032
678.4	0.01	0.015	0.032
678.6	0.01	0.016	0.031
678.8	0.01	0.015	0.031
679	0.011	0.016	0.031
679.2	0.011	0.016	0.03
679.4	0.01	0.016	0.03
679.6	0.01	0.015	0.029
679.8	0.011	0.014	0.029
680	0.011	0.015	0.029
680.2	0.01	0.014	0.029
680.4	0.01	0.014	0.028
680.6	0.009	0.014	0.028
680.8	0.01	0.015	0.027
681	0.01	0.014	0.027
681.2	0.01	0.014	0.027
681.4	0.01	0.015	0.027
681.6	0.011	0.014	0.028
681.8	0.01	0.014	0.027
682	0.011	0.014	0.027
682.2	0.011	0.013	0.027
682.4	0.01	0.013	0.027
682.6	0.01	0.013	0.026
682.8	0.01	0.013	0.026
683	0.01	0.013	0.025
683.2	0.01	0.013	0.026
683.4	0.01	0.013	0.025
683.6	0.01	0.013	0.025
683.8	0.009	0.013	0.024
684	0.009	0.013	0.024
684.2	0.009	0.013	0.024
684.4	0.009	0.013	0.025
684.6	0.01	0.012	0.025
684.8	0.009	0.012	0.024
685	0.01	0.011	0.023
685.2	0.01	0.012	0.023
685.4	0.01	0.012	0.023
685.6	0.01	0.012	0.023
685.8	0.01	0.012	0.022
686	0.01	0.012	0.023
686.2	0.01	0.012	0.023
686.4	0.01	0.012	0.023
686.6	0.01	0.012	0.023
686.8	0.01	0.012	0.023
687	0.011	0.013	0.023
687.2	0.01	0.012	0.023
687.4	0.01	0.012	0.023
687.6	0.01	0.011	0.024
687.8	0.01	0.012	0.023
688	0.009	0.011	0.023
688.2	0.01	0.012	0.022
688.4	0.01	0.011	0.022
688.6	0.01	0.012	0.023
688.8	0.01	0.012	0.022
689	0.01	0.012	0.021
689.2	0.01	0.011	0.021
689.4	0.01	0.012	0.021
689.6	0.01	0.011	0.021
689.8	0.01	0.012	0.021
690	0.009	0.012	0.021
690.2	0.01	0.012	0.021
690.4	0.009	0.012	0.021
690.6	0.009	0.012	0.022
690.8	0.01	0.012	0.021
691	0.009	0.012	0.021
691.2	0.009	0.011	0.02
691.4	0.009	0.011	0.021
691.6	0.009	0.011	0.02
691.8	0.009	0.011	0.02
692	0.009	0.01	0.02
692.2	0.01	0.011	0.02
692.4	0.009	0.011	0.02
692.6	0.009	0.011	0.02
692.8	0.009	0.012	0.019
693	0.009	0.011	0.019
693.2	0.01	0.01	0.02
693.4	0.01	0.01	0.02
693.6	0.011	0.01	0.019
693.8	0.011	0.011	0.018
694	0.011	0.011	0.018
694.2	0.01	0.01	0.018
694.4	0.01	0.011	0.019
694.6	0.01	0.01	0.019
694.8	0.01	0.01	0.019
695	0.01	0.009	0.019
695.2	0.011	0.01	0.02
695.4	0.011	0.01	0.019
695.6	0.01	0.009	0.019
695.8	0.01	0.011	0.019
696	0.009	0.009	0.018
696.2	0.009	0.009	0.018
696.4	0.009	0.01	0.018
696.6	0.009	0.009	0.018
696.8	0.01	0.009	0.019
697	0.01	0.009	0.019
697.2	0.009	0.009	0.019
697.4	0.01	0.01	0.019
697.6	0.009	0.009	0.019
697.8	0.009	0.009	0.019
698	0.009	0.01	0.018
698.2	0.01	0.009	0.018
698.4	0.01	0.009	0.018
698.6	0.01	0.01	0.017
698.8	0.01	0.01	0.018
699	0.01	0.009	0.018
699.2	0.01	0.009	0.017
699.4	0.01	0.009	0.018
699.6	0.009	0.01	0.019
699.8	0.009	0.01	0.018
700	0.009	0.009	0.018

## Sheet: Fig 5b-5g
Fig. 5b								Fig. 5c							Fig. 5d									Fig. 5e								Fig. 5f								Fig. 5g
	Survival Percentage								Absorption intensity							Absorption Intensitity									HRP + IAA Survival Percentage (%)								Survival Percentage (%)								Survival Percentage (%)
HiZP Conc. (mg/mL)	Replicate#1	Replicate#2	Replicate#3	Mean	SD			Wavelength	Blank	free ATP	Fresh medium	Cultured medium			Wavelength	0	0.2	0.4	0.6	0.8	1 mM of iodoacetic acid			Time (h)	Replicate#1	Replicate#2	Replicate#3	Mean	SD				Replicate#1	Replicate#2	Replicate#3	Mean	SD				Replicate#1	Replicate#2	Replicate#3	Mean	SD
61	0.08202	0.04382	0.01236	0.04607	0.03489			800	-0.003	0.0055	0.0065	0.002			400	0.006	0.418	1.49	2.009	3.403	0.469			0	100	100	100	100	0			HiZP	100.16	98.82	102.31	100.43	1.7606			HiZP	100.527	98.6474	102.373	100.516	1.86284
30	0.74124	0.40551	0.54742	0.56472	0.16853			799	-0.003	0.0055	0.0065	0.002			400.2	0.006	0.418	1.487	2.006	3.398	0.468			2	93.577	92.436	95.355	93.7893	1.47104			HRP + IAA	98.93	98.97	101.85	99.9167	1.67444			HRP+IAA	101.355	98.356	101.437	100.383	1.7555
15	15.5955	16.1124	14.4832	15.397	0.83255			798	-0.003	0.0055	0.0065	0.002			400.4	0.006	0.417	1.482	2.001	3.384	0.465			4	90.355	89.356	92.4366	90.7159	1.57168			HRP + IAA	86.65	85.64	88.13	86.8067	1.25237			HRP+IAA	94.846	89.1466	91.8764	91.9563	2.85054
7.5	47.191	44.9438	40.4494	44.1948	3.43264			797	-0.003	0.0055	0.007	0.001			400.6	0.007	0.417	1.477	1.997	3.368	0.464			6	88.133	89.276	90.5182	89.3091	1.19294			HiZP	5.82	4.73	7.12	5.89	1.19654			HiZP	33.271	30.126	30.464	31.287	1.72649
3.75	80.8989	76.4045	84.2697	80.5243	3.94594			796	-0.003	0.006	0.007	0.002			400.8	0.006	0.414	1.471	1.986	3.352	0.462			8	87.911	86.196	85.5998	86.5689	1.19988
1.25	87.6405	95.5056	91.0112	91.3858	3.94594			795	-0.003	0.006	0.007	0.002			401	0.007	0.412	1.462	1.975	3.334	0.459			10	82.689	82.116	85.6814	83.4955	1.91463
0	92.1348	100.124	102.247	98.1685	5.33213			794	-0.003	0.006	0.007	0.002			401.2	0.007	0.41	1.453	1.964	3.311	0.457			12	82.467	80.0136	84.763	82.4145	2.37513
								793	-0.003	0.006	0.007	0.002			401.4	0.007	0.408	1.445	1.953	3.293	0.456			16	81.245	76.956	82.8446	80.3485	3.04494
								792	-0.003	0.006	0.0075	0.002			401.6	0.007	0.407	1.436	1.941	3.268	0.452			20	68.023	73.876	75.9262	72.6084	4.10125
								791	-0.003	0.006	0.0075	0.001			401.8	0.007	0.404	1.426	1.928	3.248	0.448			24	65.801	66.796	73.0078	68.5349	3.90543
								790	-0.003	0.006	0.0075	0.001			402	0.007	0.402	1.417	1.917	3.226	0.446			30	70.579	62.716	63.0894	65.4615	4.43584
								789	-0.003	0.006	0.0075	0.001			402.2	0.007	0.399	1.41	1.906	3.203	0.442
								788	-0.003	0.006	0.0075	0.001			402.4	0.007	0.396	1.4	1.891	3.182	0.44
								787	-0.003	0.0065	0.0075	0.002			402.6	0.007	0.394	1.39	1.879	3.158	0.438
								786	-0.003	0.0065	0.0075	0.002			402.8	0.008	0.391	1.381	1.867	3.136	0.437				HiZP Survival Percentage (%)
								785	-0.003	0.0065	0.0075	0.003			403	0.007	0.388	1.372	1.856	3.116	0.433			Time (h)	Replicate#1	Replicate#2	Replicate#3	Mean	SD
								784	-0.003	0.0065	0.0075	0.003			403.2	0.007	0.384	1.363	1.843	3.091	0.429			0	100	100	100	100	0
								783	-0.0035	0.0065	0.0075	0.003			403.4	0.007	0.383	1.355	1.83	3.071	0.427			2	93.577	91.8436	96.8355	94.0854	2.53448
								782	-0.0035	0.0065	0.0075	0.003			403.6	0.007	0.382	1.345	1.818	3.051	0.424			4	86.355	83.356	88.4366	86.0492	2.55407
								781	-0.0035	0.0065	0.008	0.002			403.8	0.007	0.379	1.336	1.806	3.03	0.421			6	72.546	73.466	75.464	73.8253	1.49182
								780	-0.0035	0.0065	0.008	0.002			404	0.007	0.376	1.326	1.793	3.011	0.417			8	63.2974	58.964	62.464	61.5751	2.29939
								779	-0.0035	0.007	0.008	0.002			404.2	0.007	0.373	1.318	1.783	2.99	0.414			10	42.436	39.463	44.364	42.0877	2.469
								778	-0.0035	0.007	0.008	0.002			404.4	0.007	0.372	1.309	1.769	2.968	0.412			12	26.7321	21.436	24.465	24.211	2.65717
								777	-0.0035	0.007	0.008	0.002			404.6	0.007	0.37	1.3	1.76	2.946	0.41			16	8.21725	10.723	12.465	10.4684	2.13529
								776	-0.0035	0.007	0.0085	0.002			404.8	0.006	0.367	1.292	1.748	2.924	0.407			20	1.39551	1.31236	1.38315	1.36367	0.04486
								775	-0.0035	0.007	0.0085	0.002			405	0.007	0.364	1.282	1.736	2.905	0.404			24	0.91011	0.82438	2.14944	1.29464	0.74151
								774	-0.0035	0.0075	0.0085	0.002			405.2	0.007	0.361	1.275	1.725	2.885	0.401			30	1.39483	1.39021	1.34719	1.37741	0.02627
								773	-0.0035	0.0075	0.0085	0.003			405.4	0.007	0.359	1.267	1.713	2.865	0.398
								772	-0.0035	0.0075	0.009	0.003			405.6	0.007	0.356	1.257	1.702	2.843	0.396
								771	-0.0035	0.0075	0.009	0.003			405.8	0.008	0.353	1.248	1.69	2.822	0.394
								770	-0.0035	0.0075	0.009	0.003			406	0.008	0.35	1.24	1.678	2.801	0.391
								769	-0.0035	0.0075	0.009	0.003			406.2	0.007	0.348	1.231	1.666	2.782	0.388
								768	-0.0035	0.008	0.0095	0.002			406.4	0.006	0.346	1.223	1.654	2.761	0.386
								767	-0.0035	0.008	0.0095	0.002			406.6	0.006	0.345	1.215	1.641	2.744	0.384
								766	-0.0035	0.008	0.01	0.002			406.8	0.006	0.342	1.207	1.629	2.722	0.381
								765	-0.0035	0.0085	0.01	0.001			407	0.006	0.341	1.199	1.619	2.706	0.378
								764	-0.0035	0.0085	0.01	0.002			407.2	0.006	0.337	1.192	1.608	2.687	0.375
								763	-0.0035	0.009	0.0105	0.002			407.4	0.006	0.335	1.184	1.597	2.668	0.373
								762	-0.0035	0.009	0.0105	0.002			407.6	0.007	0.332	1.174	1.585	2.65	0.371
								761	-0.003	0.009	0.011	0.002			407.8	0.006	0.33	1.166	1.576	2.631	0.369
								760	-0.003	0.009	0.011	0.002			408	0.006	0.328	1.158	1.565	2.612	0.366
								759	-0.003	0.0095	0.011	0.001			408.2	0.006	0.326	1.149	1.554	2.594	0.363
								758	-0.003	0.0095	0.0115	0.001			408.4	0.005	0.323	1.142	1.543	2.574	0.361
								757	-0.003	0.0095	0.0115	0.001			408.6	0.006	0.322	1.137	1.534	2.557	0.358
								756	-0.003	0.01	0.0115	0.001			408.8	0.006	0.32	1.129	1.526	2.538	0.356
								755	-0.003	0.01	0.012	0.002			409	0.006	0.318	1.121	1.515	2.519	0.353
								754	-0.0035	0.0105	0.012	0.002			409.2	0.006	0.315	1.113	1.506	2.499	0.351
								753	-0.0035	0.0105	0.012	0.003			409.4	0.006	0.312	1.106	1.495	2.484	0.349
								752	-0.0035	0.011	0.0125	0.003			409.6	0.005	0.31	1.097	1.485	2.463	0.347
								751	-0.0035	0.011	0.0125	0.003			409.8	0.006	0.308	1.089	1.475	2.447	0.345
								750	-0.0035	0.0115	0.013	0.003			410	0.006	0.306	1.082	1.464	2.428	0.342
								749	-0.0035	0.0115	0.0135	0.002			410.2	0.006	0.304	1.075	1.454	2.41	0.34
								748	-0.0035	0.012	0.014	0.002			410.4	0.006	0.302	1.067	1.444	2.39	0.337
								747	-0.0035	0.012	0.0145	0.002			410.6	0.006	0.3	1.059	1.434	2.374	0.334
								746	-0.0035	0.0125	0.015	0.002			410.8	0.006	0.299	1.052	1.425	2.353	0.333
								745	-0.0035	0.0125	0.0155	0.002			411	0.006	0.298	1.045	1.415	2.337	0.33
								744	-0.0035	0.013	0.016	0.002			411.2	0.006	0.295	1.037	1.405	2.32	0.328
								743	-0.0035	0.0135	0.016	0.002			411.4	0.007	0.292	1.03	1.395	2.304	0.326
								742	-0.0035	0.0145	0.0165	0.002			411.6	0.007	0.29	1.022	1.384	2.287	0.324
								741	-0.0035	0.015	0.017	0.003			411.8	0.008	0.288	1.016	1.376	2.272	0.321
								740	-0.0035	0.0155	0.0175	0.003			412	0.008	0.286	1.008	1.365	2.255	0.319
								739	-0.0035	0.016	0.018	0.003			412.2	0.008	0.283	1	1.355	2.239	0.317
								738	-0.0035	0.0165	0.0185	0.003			412.4	0.007	0.281	0.994	1.348	2.223	0.314
								737	-0.0035	0.017	0.0195	0.003			412.6	0.007	0.279	0.988	1.337	2.207	0.312
								736	-0.0035	0.0175	0.02	0.003			412.8	0.007	0.277	0.979	1.326	2.188	0.31
								735	-0.0035	0.018	0.021	0.003			413	0.007	0.274	0.972	1.316	2.172	0.307
								734	-0.0035	0.019	0.0215	0.002			413.2	0.007	0.272	0.965	1.309	2.155	0.305
								733	-0.0035	0.0195	0.0225	0.002			413.4	0.007	0.27	0.96	1.3	2.14	0.304
								732	-0.0035	0.0205	0.0235	0.002			413.6	0.007	0.269	0.953	1.292	2.123	0.302
								731	-0.0035	0.021	0.0245	0.002			413.8	0.007	0.267	0.945	1.282	2.108	0.3
								730	-0.0035	0.022	0.0255	0.002			414	0.006	0.265	0.939	1.273	2.092	0.298
								729	-0.0035	0.023	0.027	0.002			414.2	0.006	0.264	0.931	1.264	2.076	0.295
								728	-0.0035	0.024	0.028	0.002			414.4	0.006	0.262	0.926	1.256	2.061	0.293
								727	-0.003	0.0255	0.0295	0.002			414.6	0.006	0.26	0.92	1.248	2.049	0.29
								726	-0.003	0.0265	0.031	0.003			414.8	0.006	0.258	0.912	1.239	2.031	0.289
								725	-0.003	0.028	0.0325	0.003			415	0.006	0.257	0.905	1.229	2.017	0.287
								724	-0.003	0.0295	0.0335	0.003			415.2	0.006	0.255	0.899	1.22	2.003	0.285
								723	-0.003	0.0305	0.0355	0.003			415.4	0.006	0.253	0.892	1.212	1.988	0.283
								722	-0.003	0.032	0.0375	0.003			415.6	0.006	0.251	0.885	1.204	1.97	0.281
								721	-0.003	0.0335	0.0395	0.002			415.8	0.006	0.25	0.88	1.195	1.956	0.279
								720	-0.003	0.0355	0.042	0.002			416	0.006	0.248	0.873	1.186	1.94	0.277
								719	-0.003	0.0375	0.0445	0.002			416.2	0.006	0.246	0.867	1.178	1.926	0.275
								718	-0.0025	0.04	0.047	0.001			416.4	0.006	0.244	0.86	1.169	1.91	0.273
								717	-0.0025	0.0425	0.0495	0.002			416.6	0.006	0.242	0.854	1.16	1.894	0.271
								716	-0.0025	0.045	0.0515	0.002			416.8	0.006	0.24	0.847	1.151	1.879	0.269
								715	-0.0025	0.047	0.054	0.002			417	0.005	0.239	0.842	1.143	1.867	0.268
								714	-0.0025	0.049	0.057	0.002			417.2	0.005	0.237	0.835	1.133	1.852	0.266
								713	-0.0025	0.052	0.061	0.002			417.4	0.006	0.236	0.829	1.125	1.84	0.263
								712	-0.0025	0.055	0.065	0.001			417.6	0.005	0.233	0.822	1.117	1.828	0.261
								711	-0.0025	0.0585	0.069	0.001			417.8	0.007	0.232	0.818	1.11	1.814	0.259
								710	-0.0025	0.0625	0.0735	0.001			418	0.006	0.229	0.811	1.102	1.801	0.257
								709	-0.0025	0.0665	0.0775	0.001			418.2	0.006	0.229	0.807	1.094	1.787	0.256
								708	-0.002	0.0705	0.0815	0.002			418.4	0.007	0.227	0.799	1.086	1.774	0.254
								707	-0.002	0.0745	0.0865	0.002			418.6	0.006	0.225	0.794	1.079	1.761	0.252
								706	-0.002	0.078	0.0915	0.003			418.8	0.006	0.224	0.789	1.073	1.746	0.25
								705	-0.002	0.0825	0.097	0.003			419	0.007	0.222	0.782	1.066	1.734	0.249
								704	-0.002	0.087	0.1035	0.003			419.2	0.007	0.219	0.777	1.056	1.719	0.247
								703	-0.002	0.0925	0.1095	0.003			419.4	0.007	0.218	0.77	1.047	1.706	0.246
								702	-0.002	0.0985	0.116	0.002			419.6	0.006	0.218	0.764	1.04	1.693	0.244
								701	-0.002	0.1045	0.1225	0.002			419.8	0.006	0.216	0.759	1.033	1.682	0.242
								700	-0.002	0.1105	0.129	0.002			420	0.006	0.214	0.754	1.025	1.669	0.241
								699	-0.002	0.1165	0.136	0.002			420.2	0.006	0.213	0.748	1.018	1.658	0.239
								698	-0.002	0.1225	0.144	0.002			420.4	0.006	0.211	0.743	1.01	1.643	0.236
								697	-0.0015	0.1285	0.1525	0.002			420.6	0.006	0.21	0.737	1.003	1.631	0.235
								696	-0.0015	0.135	0.162	0.002			420.8	0.006	0.208	0.732	0.995	1.618	0.233
								695	-0.0015	0.1425	0.171	0.002			421	0.006	0.206	0.726	0.987	1.605	0.232
								694	-0.001	0.1505	0.18	0.003			421.2	0.007	0.205	0.719	0.98	1.59	0.23
								693	-0.001	0.1585	0.1885	0.003			421.4	0.006	0.204	0.714	0.974	1.579	0.228
								692	-0.001	0.166	0.197	0.003			421.6	0.006	0.202	0.708	0.966	1.567	0.227
								691	-0.001	0.174	0.2065	0.003			421.8	0.006	0.2	0.702	0.959	1.553	0.226
								690	-0.0005	0.1815	0.2175	0.002			422	0.006	0.2	0.698	0.951	1.542	0.224
								689	-0.0005	0.1895	0.229	0.002			422.2	0.005	0.198	0.692	0.945	1.53	0.222
								688	-0.0005	0.198	0.241	0.002			422.4	0.006	0.197	0.687	0.937	1.516	0.22
								687	-0.0005	0.2075	0.253	0.002			422.6	0.006	0.196	0.682	0.93	1.504	0.219
								686	-0.0005	0.217	0.264	0.002			422.8	0.007	0.194	0.677	0.923	1.492	0.218
								685	0	0.2265	0.2745	0.002			423	0.007	0.191	0.671	0.917	1.481	0.216
								684	0	0.2355	0.284	0.002			423.2	0.007	0.19	0.666	0.911	1.47	0.214
								683	0	0.2435	0.2945	0.002			423.4	0.007	0.189	0.663	0.905	1.458	0.213
								682	0	0.252	0.3065	0.002			423.6	0.006	0.187	0.657	0.897	1.448	0.211
								681	0.0005	0.2605	0.32	0.002			423.8	0.006	0.186	0.652	0.891	1.439	0.21
								680	0.0005	0.27	0.334	0.002			424	0.006	0.185	0.647	0.885	1.429	0.208
								679	0.001	0.28	0.348	0.002			424.2	0.005	0.184	0.642	0.877	1.418	0.207
								678	0.001	0.291	0.3605	0.002			424.4	0.006	0.183	0.638	0.871	1.407	0.204
								677	0.001	0.301	0.372	0.002			424.6	0.006	0.181	0.633	0.866	1.398	0.203
								676	0.0015	0.3105	0.3825	0.002			424.8	0.005	0.179	0.629	0.86	1.386	0.201
								675	0.0015	0.319	0.3935	0.002			425	0.005	0.178	0.624	0.853	1.377	0.2
								674	0.0015	0.327	0.405	0.002			425.2	0.005	0.176	0.62	0.848	1.366	0.198
								673	0.0015	0.3355	0.418	0.002			425.4	0.005	0.176	0.615	0.842	1.356	0.197
								672	0.002	0.345	0.432	0.002			425.6	0.005	0.175	0.609	0.835	1.344	0.195
								671	0.002	0.355	0.4465	0.002			425.8	0.006	0.174	0.605	0.828	1.333	0.195
								670	0.0025	0.366	0.4595	0.003			426	0.006	0.172	0.6	0.822	1.323	0.193
								669	0.0025	0.3765	0.4715	0.003			426.2	0.006	0.171	0.596	0.816	1.313	0.192
								668	0.003	0.386	0.4825	0.003			426.4	0.006	0.17	0.591	0.81	1.303	0.19
								667	0.003	0.3945	0.494	0.001			426.6	0.007	0.168	0.587	0.804	1.293	0.189
								666	0.0035	0.4025	0.5055	0.002			426.8	0.006	0.167	0.583	0.799	1.283	0.188
								665	0.0035	0.41	0.5175	0.002			427	0.007	0.165	0.579	0.793	1.272	0.186
								664	0.0035	0.4185	0.5305	0.002			427.2	0.006	0.164	0.574	0.787	1.262	0.184
								663	0.004	0.428	0.5435	0.002			427.4	0.007	0.163	0.57	0.782	1.252	0.183
								662	0.004	0.4375	0.5555	0.002			427.6	0.006	0.161	0.566	0.777	1.242	0.182
								661	0.0045	0.447	0.5665	0.001			427.8	0.007	0.161	0.563	0.771	1.231	0.181
								660	0.0045	0.456	0.577	0.001			428	0.007	0.159	0.558	0.764	1.222	0.18
								659	0.005	0.464	0.587	0.001			428.2	0.007	0.158	0.554	0.759	1.212	0.178
								658	0.005	0.471	0.598	0.001			428.4	0.007	0.158	0.55	0.753	1.201	0.177
								657	0.0055	0.4785	0.609	0.002			428.6	0.007	0.157	0.546	0.746	1.193	0.176
								656	0.0055	0.4855	0.62	0.002			428.8	0.006	0.155	0.542	0.739	1.184	0.175
								655	0.0055	0.493	0.6305	0.003			429	0.006	0.154	0.538	0.736	1.177	0.173
								654	0.006	0.5005	0.6405	0.003			429.2	0.005	0.153	0.534	0.731	1.167	0.172
								653	0.006	0.508	0.6495	0.003			429.4	0.006	0.152	0.529	0.725	1.159	0.172
								652	0.0065	0.5145	0.658	0.003			429.6	0.006	0.151	0.526	0.72	1.149	0.17
								651	0.0065	0.521	0.6665	0.002			429.8	0.005	0.15	0.521	0.714	1.141	0.169
								650	0.0065	0.527	0.6755	0.002			430	0.006	0.148	0.517	0.709	1.132	0.168
								649	0.007	0.5325	0.6845	0.002			430.2	0.006	0.148	0.514	0.703	1.124	0.166
								648	0.007	0.538	0.693	0.002			430.4	0.006	0.148	0.51	0.697	1.115	0.165
								647	0.0075	0.5435	0.7	0.002			430.6	0.006	0.147	0.505	0.693	1.106	0.163
								646	0.0075	0.5485	0.706	0.002			430.8	0.006	0.145	0.502	0.688	1.097	0.162
								645	0.0075	0.553	0.7105	0.002			431	0.006	0.144	0.498	0.683	1.087	0.161
								644	0.008	0.5565	0.715	0.002			431.2	0.006	0.143	0.494	0.677	1.078	0.159
								643	0.008	0.56	0.7195	0.003			431.4	0.006	0.141	0.49	0.672	1.07	0.158
								642	0.0085	0.5625	0.724	0.003			431.6	0.006	0.141	0.487	0.666	1.062	0.156
								641	0.0085	0.5655	0.7285	0.003			431.8	0.006	0.139	0.483	0.661	1.053	0.155
								640	0.009	0.568	0.732	0.003			432	0.006	0.138	0.479	0.658	1.046	0.155
								639	0.009	0.5705	0.735	0.003			432.2	0.006	0.137	0.475	0.654	1.038	0.154
								638	0.009	0.5725	0.737	0.002			432.4	0.006	0.136	0.471	0.648	1.03	0.153
								637	0.0095	0.5735	0.7385	0.002			432.6	0.005	0.135	0.467	0.642	1.022	0.152
								636	0.0095	0.5745	0.739	0.002			432.8	0.006	0.134	0.463	0.638	1.014	0.152
								635	0.0095	0.575	0.739	0.002			433	0.007	0.133	0.459	0.634	1.005	0.15
								634	0.01	0.575	0.7385	0.002			433.2	0.007	0.132	0.456	0.629	0.998	0.149
								633	0.01	0.575	0.738	0.002			433.4	0.006	0.132	0.454	0.625	0.99	0.148
								632	0.01	0.575	0.7365	0.002			433.6	0.006	0.131	0.449	0.62	0.983	0.146
								631	0.01	0.5745	0.735	0.002			433.8	0.006	0.13	0.447	0.615	0.975	0.145
								630	0.0105	0.574	0.7335	0.003			434	0.006	0.129	0.443	0.61	0.967	0.144
								629	0.0105	0.573	0.7315	0.003			434.2	0.005	0.128	0.441	0.606	0.959	0.143
								628	0.0105	0.572	0.7295	0.003			434.4	0.005	0.128	0.437	0.602	0.952	0.142
								627	0.0105	0.5705	0.727	0.003			434.6	0.005	0.127	0.434	0.597	0.944	0.141
								626	0.0105	0.5695	0.724	0.002			434.8	0.004	0.126	0.43	0.594	0.937	0.14
								625	0.0105	0.568	0.721	0.002			435	0.005	0.125	0.426	0.589	0.929	0.139
								624	0.0105	0.5665	0.7175	0.002			435.2	0.005	0.125	0.423	0.585	0.92	0.137
								623	0.0105	0.5645	0.7145	0.001			435.4	0.005	0.124	0.421	0.579	0.914	0.136
								622	0.0105	0.563	0.712	0.002			435.6	0.005	0.123	0.417	0.574	0.906	0.135
								621	0.0105	0.5615	0.7095	0.002			435.8	0.006	0.122	0.413	0.569	0.9	0.134
								620	0.0105	0.5605	0.707	0.002			436	0.006	0.12	0.41	0.565	0.892	0.133
								619	0.0105	0.559	0.704	0.002			436.2	0.006	0.119	0.407	0.562	0.885	0.132
								618	0.0105	0.558	0.701	0.002			436.4	0.006	0.118	0.404	0.558	0.878	0.131
								617	0.0105	0.5565	0.6985	0.001			436.6	0.006	0.118	0.4	0.553	0.87	0.13
								616	0.0105	0.5555	0.696	0.001			436.8	0.005	0.117	0.397	0.548	0.863	0.129
								615	0.01	0.5545	0.6935	0.001			437	0.006	0.116	0.395	0.544	0.856	0.128
								614	0.01	0.553	0.6915	0.001			437.2	0.006	0.116	0.391	0.539	0.849	0.127
								613	0.01	0.5525	0.69	0.002			437.4	0.006	0.115	0.388	0.535	0.841	0.126
								612	0.01	0.5515	0.688	0.002			437.6	0.007	0.113	0.385	0.532	0.835	0.126
								611	0.01	0.551	0.6865	0.003			437.8	0.007	0.112	0.382	0.527	0.828	0.125
								610	0.0095	0.55	0.684	0.003			438	0.007	0.111	0.379	0.524	0.821	0.124
								609	0.0095	0.549	0.682	0.003			438.2	0.006	0.11	0.376	0.52	0.813	0.122
								608	0.0095	0.548	0.68	0.003			438.4	0.005	0.11	0.374	0.515	0.807	0.122
								607	0.0095	0.547	0.678	0.002			438.6	0.006	0.109	0.371	0.512	0.8	0.121
								606	0.0095	0.546	0.676	0.002			438.8	0.006	0.108	0.369	0.509	0.795	0.121
								605	0.009	0.545	0.6735	0.002			439	0.006	0.108	0.365	0.505	0.791	0.12
								604	0.009	0.544	0.6715	0.002			439.2	0.006	0.108	0.362	0.501	0.784	0.119
								603	0.009	0.5425	0.6685	0.002			439.4	0.006	0.107	0.359	0.497	0.778	0.118
								602	0.009	0.541	0.6655	0.002			439.6	0.006	0.106	0.357	0.493	0.771	0.116
								601	0.0085	0.5395	0.6615	0.002			439.8	0.006	0.106	0.354	0.49	0.766	0.115
								600	0.008	0.5365	0.658	0.002			440	0.006	0.104	0.351	0.487	0.76	0.115
								599	0.008	0.534	0.654	0.003			440.2	0.006	0.103	0.349	0.483	0.754	0.114
								598	0.0075	0.531	0.65	0.003			440.4	0.006	0.103	0.346	0.479	0.748	0.114
								597	0.0075	0.528	0.6455	0.003			440.6	0.006	0.102	0.343	0.476	0.743	0.112
								596	0.0075	0.525	0.6405	0.003			440.8	0.006	0.101	0.341	0.471	0.735	0.112
								595	0.0075	0.5215	0.6345	0.003			441	0.006	0.101	0.337	0.468	0.729	0.111
								594	0.0075	0.5175	0.6275	0.002			441.2	0.007	0.1	0.335	0.465	0.723	0.11
								593	0.007	0.513	0.6195	0.002			441.4	0.006	0.099	0.333	0.46	0.717	0.109
								592	0.007	0.5075	0.6115	0.002			441.6	0.007	0.098	0.331	0.456	0.711	0.108
								591	0.007	0.501	0.6035	0.001			441.8	0.007	0.098	0.327	0.453	0.704	0.107
								590	0.007	0.4945	0.5955	0.001			442	0.007	0.097	0.325	0.45	0.698	0.107
								589	0.007	0.4885	0.5875	0.001			442.2	0.006	0.096	0.322	0.446	0.691	0.107
								588	0.007	0.482	0.578	0.001			442.4	0.006	0.096	0.318	0.444	0.687	0.106
								587	0.0065	0.476	0.568	0.002			442.6	0.006	0.096	0.316	0.439	0.68	0.104
								586	0.0065	0.469	0.5565	0.002			442.8	0.007	0.095	0.314	0.436	0.674	0.103
								585	0.0065	0.461	0.544	0.003			443	0.006	0.093	0.311	0.432	0.669	0.102
								584	0.0065	0.452	0.532	0.003			443.2	0.007	0.093	0.309	0.429	0.663	0.101
								583	0.0065	0.4425	0.521	0.003			443.4	0.006	0.092	0.307	0.425	0.658	0.1
								582	0.0065	0.433	0.51	0.003			443.6	0.006	0.092	0.306	0.423	0.654	0.099
								581	0.0065	0.4235	0.499	0.002			443.8	0.006	0.091	0.304	0.42	0.649	0.099
								580	0.0065	0.4145	0.4865	0.002			444	0.006	0.09	0.301	0.416	0.644	0.098
								579	0.0065	0.4055	0.4735	0.002			444.2	0.006	0.089	0.298	0.413	0.639	0.098
								578	0.0065	0.396	0.459	0.002			444.4	0.006	0.089	0.295	0.41	0.633	0.097
								577	0.006	0.3855	0.4445	0.002			444.6	0.006	0.088	0.293	0.407	0.628	0.096
								576	0.006	0.3745	0.431	0.002			444.8	0.006	0.088	0.29	0.403	0.623	0.095
								575	0.006	0.363	0.4185	0.002			445	0.007	0.088	0.289	0.4	0.619	0.095
								574	0.006	0.352	0.407	0.002			445.2	0.007	0.087	0.286	0.397	0.613	0.094
								573	0.006	0.342	0.396	0.003			445.4	0.007	0.086	0.283	0.395	0.607	0.094
								572	0.006	0.3325	0.384	0.003			445.6	0.006	0.085	0.281	0.391	0.602	0.094
								571	0.0065	0.323	0.371	0.003			445.8	0.006	0.085	0.279	0.387	0.598	0.092
								570	0.0065	0.313	0.357	0.003			446	0.006	0.084	0.277	0.385	0.594	0.092
								569	0.0065	0.3025	0.3435	0.003			446.2	0.006	0.084	0.274	0.383	0.589	0.091
								568	0.0065	0.2915	0.3305	0.004			446.4	0.006	0.083	0.271	0.381	0.585	0.091
								567	0.0065	0.2805	0.3195	0.004			446.6	0.007	0.083	0.269	0.378	0.58	0.09
								566	0.0065	0.2705	0.3095	0.004			446.8	0.007	0.082	0.267	0.376	0.575	0.089
								565	0.0065	0.2615	0.3005	0.005			447	0.007	0.081	0.266	0.372	0.571	0.089
								564	0.007	0.2535	0.291	0.005			447.2	0.006	0.081	0.264	0.37	0.566	0.088
								563	0.007	0.2455	0.281	0.006			447.4	0.006	0.08	0.263	0.366	0.562	0.087
								562	0.007	0.2375	0.2705	0.006			447.6	0.006	0.08	0.261	0.364	0.558	0.087
								561	0.007	0.229	0.2605	0.006			447.8	0.006	0.079	0.259	0.361	0.554	0.086
								560	0.0075	0.22	0.2505	0.006			448	0.006	0.079	0.257	0.359	0.55	0.086
								559	0.0075	0.211	0.242	0.006			448.2	0.006	0.078	0.255	0.356	0.544	0.085
								558	0.008	0.203	0.2345	0.007			448.4	0.007	0.077	0.253	0.353	0.54	0.085
								557	0.008	0.1965	0.228	0.007			448.6	0.006	0.077	0.251	0.351	0.536	0.084
								556	0.008	0.19	0.2215	0.007			448.8	0.007	0.077	0.249	0.348	0.531	0.083
								555	0.0085	0.1845	0.215	0.007			449	0.007	0.076	0.246	0.345	0.527	0.082
								554	0.009	0.179	0.2085	0.008			449.2	0.007	0.076	0.245	0.343	0.523	0.082
								553	0.009	0.1735	0.2015	0.009			449.4	0.007	0.076	0.243	0.339	0.519	0.081
								552	0.0095	0.1675	0.1955	0.009			449.6	0.007	0.075	0.241	0.336	0.515	0.081
								551	0.01	0.1615	0.19	0.009			449.8	0.006	0.074	0.239	0.334	0.512	0.08
								550	0.0105	0.156	0.185	0.009			450	0.006	0.074	0.237	0.331	0.507	0.079
								549	0.011	0.151	0.1805	0.01			450.2	0.006	0.073	0.235	0.329	0.503	0.078
								548	0.0115	0.147	0.1765	0.01			450.4	0.006	0.073	0.234	0.327	0.499	0.078
								547	0.012	0.1435	0.1725	0.01			450.6	0.006	0.072	0.232	0.323	0.495	0.077
								546	0.0125	0.14	0.1685	0.011			450.8	0.007	0.072	0.231	0.321	0.491	0.076
								545	0.013	0.137	0.1645	0.012			451	0.006	0.071	0.228	0.318	0.486	0.076
								544	0.0135	0.1335	0.161	0.013			451.2	0.006	0.072	0.227	0.316	0.482	0.075
								543	0.0145	0.13	0.158	0.013			451.4	0.006	0.071	0.225	0.314	0.479	0.074
								542	0.015	0.127	0.155	0.014			451.6	0.006	0.07	0.223	0.312	0.476	0.075
								541	0.0155	0.124	0.153	0.014			451.8	0.006	0.069	0.221	0.308	0.472	0.075
								540	0.0165	0.1215	0.1505	0.014			452	0.006	0.069	0.22	0.307	0.469	0.074
								539	0.017	0.1195	0.1485	0.015			452.2	0.006	0.069	0.219	0.304	0.465	0.073
								538	0.018	0.118	0.146	0.015			452.4	0.005	0.069	0.217	0.303	0.462	0.072
								537	0.0185	0.116	0.144	0.016			452.6	0.006	0.068	0.216	0.3	0.457	0.072
								536	0.0195	0.1145	0.142	0.017			452.8	0.006	0.068	0.213	0.297	0.454	0.072
								535	0.0205	0.113	0.141	0.018			453	0.006	0.069	0.212	0.295	0.45	0.072
								534	0.0215	0.1115	0.14	0.018			453.2	0.006	0.068	0.211	0.294	0.446	0.071
								533	0.0225	0.11	0.139	0.018			453.4	0.007	0.069	0.21	0.293	0.443	0.071
								532	0.0235	0.109	0.138	0.019			453.6	0.006	0.069	0.208	0.291	0.44	0.071
								531	0.0245	0.1085	0.1375	0.019			453.8	0.006	0.067	0.206	0.288	0.437	0.07
								530	0.0255	0.1075	0.137	0.02			454	0.006	0.066	0.204	0.286	0.434	0.07
								529	0.0265	0.107	0.1365	0.021			454.2	0.007	0.066	0.202	0.285	0.43	0.07
								528	0.028	0.1065	0.136	0.022			454.4	0.007	0.065	0.201	0.283	0.426	0.069
								527	0.029	0.106	0.1355	0.022			454.6	0.007	0.064	0.2	0.28	0.423	0.069
								526	0.0305	0.106	0.1355	0.023			454.8	0.007	0.064	0.198	0.279	0.42	0.068
								525	0.0315	0.106	0.136	0.023			455	0.006	0.064	0.197	0.277	0.417	0.068
								524	0.033	0.106	0.136	0.023			455.2	0.007	0.064	0.196	0.275	0.413	0.067
								523	0.034	0.106	0.1365	0.023			455.4	0.006	0.064	0.194	0.273	0.411	0.068
								522	0.0355	0.1065	0.137	0.024			455.6	0.006	0.063	0.192	0.27	0.408	0.066
								521	0.037	0.107	0.1375	0.026			455.8	0.006	0.063	0.192	0.268	0.405	0.066
								520	0.0385	0.1075	0.138	0.026			456	0.006	0.062	0.19	0.266	0.402	0.066
								519	0.04	0.108	0.139	0.027			456.2	0.006	0.062	0.188	0.264	0.398	0.065
								518	0.0415	0.1085	0.1395	0.028			456.4	0.007	0.062	0.187	0.264	0.396	0.065
								517	0.043	0.109	0.1405	0.029			456.6	0.007	0.062	0.186	0.263	0.392	0.064
								516	0.0445	0.11	0.1415	0.03			456.8	0.007	0.062	0.184	0.26	0.389	0.064
								515	0.046	0.1105	0.1425	0.03			457	0.007	0.062	0.183	0.259	0.387	0.064
								514	0.0475	0.111	0.1435	0.031			457.2	0.007	0.062	0.182	0.256	0.384	0.063
								513	0.049	0.112	0.1445	0.031			457.4	0.007	0.061	0.181	0.255	0.381	0.063
								512	0.051	0.1135	0.146	0.032			457.6	0.007	0.062	0.18	0.254	0.378	0.063
								511	0.053	0.1145	0.147	0.032			457.8	0.007	0.062	0.178	0.252	0.376	0.063
								510	0.0545	0.116	0.148	0.033			458	0.007	0.063	0.177	0.25	0.374	0.062
								509	0.0565	0.117	0.1495	0.033			458.2	0.006	0.062	0.175	0.249	0.371	0.061
								508	0.0585	0.1185	0.1505	0.034			458.4	0.006	0.061	0.174	0.247	0.368	0.061
								507	0.06	0.1195	0.152	0.035			458.6	0.006	0.061	0.173	0.246	0.367	0.06
								506	0.0615	0.1205	0.1535	0.037			458.8	0.007	0.06	0.173	0.243	0.363	0.061
								505	0.0635	0.122	0.1555	0.038			459	0.006	0.06	0.171	0.242	0.36	0.061
								504	0.0655	0.1235	0.157	0.039			459.2	0.005	0.06	0.17	0.24	0.357	0.06
								503	0.0675	0.125	0.1585	0.04			459.4	0.006	0.06	0.169	0.239	0.355	0.06
								502	0.0695	0.1265	0.16	0.042			459.6	0.006	0.06	0.168	0.238	0.353	0.059
								501	0.0715	0.128	0.1615	0.043			459.8	0.006	0.06	0.166	0.236	0.351	0.059
								500	0.0735	0.1295	0.163	0.044			460	0.006	0.06	0.166	0.234	0.348	0.059
								499	0.0755	0.131	0.1645	0.046			460.2	0.005	0.059	0.165	0.233	0.347	0.059
								498	0.077	0.133	0.1665	0.047			460.4	0.006	0.059	0.165	0.232	0.344	0.058
								497	0.079	0.1345	0.1685	0.049			460.6	0.006	0.059	0.163	0.231	0.341	0.058
								496	0.0815	0.1365	0.17	0.05			460.8	0.007	0.059	0.163	0.229	0.339	0.058
								495	0.0835	0.1385	0.172	0.051			461	0.007	0.058	0.161	0.229	0.337	0.059
								494	0.0855	0.1405	0.1735	0.052			461.2	0.007	0.058	0.161	0.228	0.335	0.058
								493	0.088	0.142	0.1755	0.054			461.4	0.007	0.059	0.159	0.226	0.333	0.058
								492	0.09	0.144	0.1775	0.056			461.6	0.007	0.059	0.159	0.226	0.331	0.057
								491	0.092	0.146	0.1795	0.057			461.8	0.006	0.057	0.158	0.225	0.329	0.057
								490	0.094	0.148	0.182	0.059			462	0.006	0.058	0.157	0.223	0.326	0.056
								489	0.096	0.1505	0.1845	0.059			462.2	0.006	0.058	0.157	0.222	0.325	0.057
								488	0.0985	0.153	0.1865	0.061			462.4	0.006	0.059	0.157	0.221	0.323	0.058
								487	0.1005	0.1555	0.189	0.062			462.6	0.006	0.059	0.156	0.221	0.321	0.058
								486	0.1025	0.1575	0.191	0.064			462.8	0.007	0.059	0.155	0.22	0.319	0.058
								485	0.1045	0.16	0.1935	0.066			463	0.007	0.059	0.154	0.219	0.316	0.057
								484	0.106	0.162	0.196	0.068			463.2	0.006	0.06	0.153	0.218	0.315	0.057
								483	0.108	0.165	0.199	0.069			463.4	0.006	0.059	0.153	0.218	0.313	0.058
								482	0.11	0.168	0.2025	0.071			463.6	0.006	0.06	0.152	0.217	0.312	0.057
								481	0.112	0.171	0.206	0.073			463.8	0.006	0.06	0.152	0.216	0.31	0.057
								480	0.1145	0.175	0.209	0.074			464	0.006	0.06	0.151	0.215	0.309	0.056
								479	0.1165	0.1785	0.2125	0.076			464.2	0.006	0.061	0.15	0.214	0.307	0.056
								478	0.1185	0.182	0.2155	0.078			464.4	0.006	0.06	0.15	0.214	0.305	0.056
								477	0.1205	0.185	0.219	0.08			464.6	0.007	0.061	0.15	0.212	0.305	0.056
								476	0.122	0.1885	0.223	0.082			464.8	0.006	0.061	0.15	0.212	0.305	0.056
								475	0.1235	0.192	0.2275	0.083			465	0.007	0.062	0.149	0.211	0.303	0.057
								474	0.1255	0.196	0.2325	0.084			465.2	0.006	0.062	0.15	0.211	0.301	0.056
								473	0.127	0.201	0.2375	0.086			465.4	0.007	0.062	0.15	0.211	0.301	0.057
								472	0.129	0.206	0.2425	0.087			465.6	0.006	0.063	0.149	0.211	0.3	0.057
								471	0.131	0.2115	0.2475	0.089			465.8	0.006	0.064	0.15	0.211	0.299	0.057
								470	0.133	0.2165	0.2525	0.091			466	0.006	0.063	0.15	0.211	0.297	0.057
								469	0.1345	0.2215	0.258	0.093			466.2	0.007	0.063	0.149	0.21	0.296	0.058
								468	0.136	0.226	0.264	0.095			466.4	0.006	0.063	0.148	0.21	0.296	0.058
								467	0.137	0.2315	0.271	0.097			466.6	0.006	0.064	0.149	0.209	0.295	0.058
								466	0.1385	0.237	0.278	0.099			466.8	0.006	0.065	0.148	0.21	0.295	0.058
								465	0.14	0.2435	0.285	0.101			467	0.005	0.066	0.148	0.209	0.294	0.058
								464	0.1415	0.25	0.292	0.103			467.2	0.006	0.066	0.149	0.21	0.294	0.059
								463	0.1425	0.2565	0.2985	0.105			467.4	0.007	0.067	0.149	0.21	0.294	0.059
								462	0.144	0.263	0.305	0.107			467.6	0.007	0.067	0.148	0.21	0.293	0.06
								461	0.145	0.2695	0.312	0.108			467.8	0.006	0.068	0.148	0.211	0.293	0.06
								460	0.146	0.2755	0.32	0.11			468	0.006	0.069	0.149	0.211	0.293	0.06
								459	0.147	0.282	0.3285	0.112			468.2	0.007	0.07	0.15	0.212	0.292	0.06
								458	0.148	0.289	0.337	0.114			468.4	0.007	0.071	0.151	0.212	0.291	0.061
								457	0.149	0.296	0.3455	0.115			468.6	0.007	0.072	0.152	0.212	0.293	0.062
								456	0.15	0.303	0.3535	0.118			468.8	0.007	0.073	0.152	0.213	0.292	0.063
								455	0.1505	0.3095	0.36	0.119			469	0.007	0.074	0.152	0.214	0.293	0.063
								454	0.151	0.316	0.366	0.121			469.2	0.008	0.075	0.153	0.214	0.293	0.064
								453	0.152	0.322	0.3725	0.123			469.4	0.008	0.076	0.154	0.215	0.292	0.064
								452	0.1525	0.328	0.3795	0.124			469.6	0.007	0.077	0.155	0.216	0.292	0.064
								451	0.1535	0.334	0.387	0.126			469.8	0.007	0.078	0.155	0.217	0.293	0.065
								450	0.1545	0.3405	0.395	0.127			470	0.007	0.079	0.156	0.219	0.294	0.066
															470.2	0.006	0.08	0.159	0.221	0.294	0.067
															470.4	0.007	0.082	0.16	0.223	0.296	0.068
															470.6	0.007	0.083	0.161	0.225	0.297	0.069
															470.8	0.007	0.085	0.162	0.226	0.298	0.07
															471	0.006	0.086	0.163	0.228	0.299	0.07
															471.2	0.007	0.086	0.165	0.23	0.302	0.071
															471.4	0.007	0.088	0.167	0.232	0.303	0.073
															471.6	0.007	0.09	0.169	0.234	0.304	0.074
															471.8	0.007	0.093	0.172	0.236	0.305	0.075
															472	0.007	0.095	0.173	0.239	0.307	0.076
															472.2	0.007	0.097	0.175	0.241	0.309	0.077
															472.4	0.007	0.099	0.177	0.244	0.311	0.078
															472.6	0.007	0.101	0.18	0.246	0.314	0.08
															472.8	0.007	0.104	0.181	0.249	0.317	0.081
															473	0.007	0.107	0.185	0.252	0.32	0.083
															473.2	0.007	0.109	0.188	0.256	0.324	0.085
															473.4	0.007	0.112	0.191	0.261	0.327	0.088
															473.6	0.007	0.114	0.195	0.265	0.331	0.089
															473.8	0.007	0.118	0.198	0.268	0.335	0.09
															474	0.007	0.121	0.201	0.273	0.339	0.092
															474.2	0.008	0.123	0.204	0.277	0.342	0.094
															474.4	0.007	0.126	0.208	0.282	0.347	0.097
															474.6	0.008	0.13	0.212	0.287	0.351	0.1
															474.8	0.007	0.134	0.216	0.292	0.355	0.102
															475	0.007	0.137	0.22	0.297	0.36	0.105
															475.2	0.007	0.141	0.226	0.302	0.364	0.107
															475.4	0.007	0.146	0.231	0.309	0.37	0.11
															475.6	0.007	0.15	0.237	0.316	0.377	0.114
															475.8	0.007	0.155	0.242	0.322	0.384	0.117
															476	0.007	0.16	0.248	0.329	0.39	0.12
															476.2	0.008	0.164	0.255	0.336	0.397	0.124
															476.4	0.007	0.169	0.262	0.345	0.405	0.128
															476.6	0.008	0.176	0.269	0.352	0.414	0.131
															476.8	0.008	0.181	0.277	0.362	0.421	0.135
															477	0.008	0.187	0.284	0.371	0.429	0.139
															477.2	0.007	0.193	0.291	0.381	0.438	0.143
															477.4	0.007	0.199	0.299	0.391	0.447	0.147
															477.6	0.007	0.207	0.309	0.401	0.455	0.154
															477.8	0.009	0.213	0.317	0.413	0.466	0.158
															478	0.008	0.221	0.327	0.425	0.477	0.164
															478.2	0.008	0.229	0.336	0.436	0.488	0.169
															478.4	0.008	0.238	0.348	0.449	0.501	0.175
															478.6	0.009	0.246	0.358	0.462	0.514	0.181
															478.8	0.008	0.255	0.37	0.475	0.526	0.188
															479	0.008	0.265	0.382	0.489	0.539	0.194
															479.2	0.008	0.275	0.395	0.505	0.553	0.202
															479.4	0.008	0.285	0.409	0.52	0.568	0.209
															479.6	0.009	0.297	0.424	0.537	0.586	0.218
															479.8	0.009	0.308	0.439	0.555	0.603	0.226
															480	0.009	0.32	0.457	0.574	0.621	0.236
															480.2	0.009	0.333	0.473	0.593	0.638	0.244
															480.4	0.01	0.345	0.49	0.613	0.658	0.254
															480.6	0.009	0.359	0.507	0.633	0.677	0.265
															480.8	0.01	0.373	0.527	0.655	0.699	0.276
															481	0.009	0.388	0.546	0.68	0.721	0.288
															481.2	0.009	0.405	0.567	0.705	0.745	0.301
															481.4	0.009	0.421	0.59	0.73	0.77	0.312
															481.6	0.009	0.439	0.615	0.758	0.798	0.326
															481.8	0.01	0.456	0.64	0.786	0.825	0.34
															482	0.011	0.476	0.665	0.817	0.853	0.354
															482.2	0.011	0.495	0.691	0.846	0.88	0.369
															482.4	0.011	0.516	0.719	0.88	0.913	0.385
															482.6	0.011	0.538	0.75	0.913	0.945	0.402
															482.8	0.011	0.562	0.781	0.95	0.98	0.419
															483	0.012	0.587	0.814	0.986	1.016	0.438
															483.2	0.011	0.612	0.85	1.027	1.054	0.457
															483.4	0.012	0.638	0.884	1.068	1.093	0.476
															483.6	0.012	0.665	0.921	1.111	1.133	0.499
															483.8	0.013	0.694	0.961	1.153	1.175	0.519
															484	0.013	0.724	1.002	1.201	1.219	0.543
															484.2	0.013	0.754	1.046	1.25	1.267	0.567
															484.4	0.013	0.789	1.093	1.302	1.319	0.593
															484.6	0.014	0.826	1.14	1.357	1.372	0.62
															484.8	0.014	0.864	1.192	1.417	1.427	0.648
															485	0.014	0.902	1.244	1.475	1.483	0.677
															485.2	0.014	0.944	1.299	1.54	1.544	0.708
															485.4	0.015	0.986	1.357	1.604	1.607	0.74
															485.6	0.015	1.032	1.419	1.674	1.67	0.774
															485.8	0.015	1.078	1.483	1.744	1.737	0.811
															486	0.015	1.128	1.552	1.823	1.812	0.849
															486.2	0.016	1.18	1.622	1.901	1.89	0.89
															486.4	0.017	1.237	1.697	1.987	1.971	0.933
															486.6	0.017	1.293	1.775	2.07	2.053	0.977
															486.8	0.018	1.352	1.856	2.164	2.144	1.021
															487	0.019	1.412	1.937	2.259	2.232	1.067
															487.2	0.019	1.479	2.024	2.355	2.328	1.115
															487.4	0.018	1.545	2.113	2.458	2.424	1.165
															487.6	0.018	1.617	2.211	2.567	2.53	1.22
															487.8	0.019	1.689	2.312	2.679	2.639	1.275
															488	0.021	1.768	2.419	2.797	2.758	1.335
															488.2	0.022	1.847	2.524	2.918	2.875	1.395
															488.4	0.022	1.932	2.64	3.048	3	1.46
															488.6	0.023	2.019	2.756	3.182	3.127	1.527
															488.8	0.024	2.11	2.88	3.321	3.265	1.599
															489	0.024	2.205	3.005	3.466	3.407	1.67
															489.2	0.024	2.305	3.145	3.622	3.56	1.751
															489.4	0.025	2.41	3.284	3.782	3.718	1.83
															489.6	0.025	2.521	3.436	3.952	3.885	1.916
															489.8	0.026	2.634	3.589	4.124	4.055	2.001
															490	0.027	2.755	3.754	4.311	4.239	2.093
															490.2	0.028	2.879	3.919	4.497	4.424	2.19
															490.4	0.029	3.011	4.099	4.702	4.621	2.29
															490.6	0.03	3.15	4.283	4.908	4.825	2.392
															490.8	0.031	3.297	4.483	5.135	5.047	2.507
															491	0.033	3.442	4.689	5.363	5.276	2.624
															491.2	0.033	3.606	4.906	5.611	5.52	2.751
															491.4	0.035	3.768	5.128	5.854	5.762	2.878
															491.6	0.035	3.945	5.358	6.116	6.022	3.009
															491.8	0.037	4.119	5.593	6.375	6.286	3.144
															492	0.038	4.309	5.846	6.658	6.566	3.288
															492.2	0.04	4.503	6.109	6.939	6.846	3.436
															492.4	0.041	4.711	6.388	7.255	7.162	3.594
															492.6	0.042	4.926	6.673	7.569	7.469	3.754
															492.8	0.044	5.149	6.975	7.905	7.806	3.928
															493	0.046	5.374	7.277	8.238	8.137	4.101
															493.2	0.048	5.618	7.597	8.594	8.496	4.29
															493.4	0.05	5.86	7.919	8.953	8.859	4.478
															493.6	0.052	6.122	8.254	9.336	9.248	4.677
															493.8	0.053	6.384	8.596	9.728	9.639	4.879
															494	0.056	6.673	8.978	10.15	10.07	5.104
															494.2	0.058	6.963	9.356	10.58	10.5	5.326
															494.4	0.061	7.274	9.765	11.04	10.96	5.57
															494.6	0.063	7.58	10.16	11.5	11.42	5.809
															494.8	0.065	7.905	10.59	11.98	11.91	6.066
															495	0.067	8.237	11.02	12.47	12.41	6.327
															495.2	0.069	8.588	11.47	12.99	12.93	6.598
															495.4	0.071	8.941	11.94	13.52	13.47	6.881
															495.6	0.074	9.333	12.44	14.1	14.05	7.186
															495.8	0.077	9.723	12.95	14.67	14.64	7.494
															496	0.081	10.14	13.49	15.28	15.27	7.822
															496.2	0.084	10.55	14.03	15.9	15.89	8.146
															496.4	0.087	11	14.59	16.55	16.56	8.487
															496.6	0.091	11.44	15.17	17.19	17.23	8.829
															496.8	0.094	11.9	15.76	17.87	17.94	9.191
															497	0.098	12.37	16.38	18.57	18.66	9.561
															497.2	0.102	12.89	17.05	19.32	19.45	9.955
															497.4	0.106	13.4	17.72	20.06	20.22	10.35
															497.6	0.11	13.93	18.44	20.86	21.06	10.77
															497.8	0.114	14.48	19.14	21.65	21.87	11.18
															498	0.119	15.05	19.88	22.5	22.75	11.62
															498.2	0.123	15.63	20.63	23.34	23.63	12.05
															498.4	0.128	16.24	21.42	24.23	24.55	12.51
															498.6	0.132	16.86	22.22	25.14	25.49	12.98
															498.8	0.138	17.53	23.08	26.12	26.5	13.48
															499	0.143	18.2	23.93	27.08	27.51	13.98
															499.2	0.148	18.92	24.84	28.11	28.62	14.51
															499.4	0.153	19.62	25.72	29.13	29.68	15.02
															499.6	0.16	20.36	26.67	30.21	30.83	15.58
															499.8	0.165	21.11	27.61	31.31	31.98	16.14
															500	0.171	21.89	28.59	32.47	33.17	16.72
															500.2	0.177	22.68	29.59	33.62	34.4	17.31
															500.4	0.184	23.54	30.66	34.88	35.72	17.92
															500.6	0.19	24.36	31.74	36.1	37.04	18.56
															500.8	0.198	25.26	32.86	37.43	38.46	19.19
															501	0.204	26.12	33.96	38.71	39.83	19.84
															501.2	0.211	27.04	35.09	40.09	41.31	20.51
															501.4	0.218	27.94	36.24	41.43	42.76	21.18
															501.6	0.225	28.89	37.43	42.86	44.3	21.88
															501.8	0.232	29.83	38.65	44.26	45.83	22.58
															502	0.24	30.84	39.92	45.8	47.48	23.32
															502.2	0.248	31.84	41.21	47.31	49.1	24.07
															502.4	0.256	32.87	42.54	48.89	50.83	24.85
															502.6	0.264	33.89	43.88	50.45	52.51	25.61
															502.8	0.272	34.95	45.27	52.11	54.32	26.4
															503	0.28	36.02	46.64	53.75	56.06	27.19
															503.2	0.289	37.1	48.08	55.45	57.95	28.02
															503.4	0.297	38.22	49.53	57.18	59.81	28.84
															503.6	0.305	39.38	51.07	58.99	61.81	29.71
															503.8	0.314	40.56	52.59	60.81	63.76	30.54
															504	0.322	41.78	54.18	62.68	65.81	31.42
															504.2	0.332	42.97	55.74	64.52	67.84	32.29
															504.4	0.341	44.22	57.4	66.49	69.99	33.19
															504.6	0.35	45.49	59.03	68.43	72.13	34.08
															504.8	0.36	46.78	60.74	70.49	74.38	35
															505	0.369	48.08	62.42	72.51	76.65	35.89
															505.2	0.379	49.45	64.2	74.68	79.01	36.84
															505.4	0.389	50.8	65.98	76.81	81.4	37.77
															505.6	0.399	52.25	67.76	79.06	83.81	38.73
															505.8	0.409	53.63	69.55	81.23	86.24	39.68
															506	0.419	55.11	71.36	83.58	88.82	40.64
															506.2	0.428	56.53	73.17	85.81	91.32	41.62
															506.4	0.438	58.04	75.04	88.19	94	42.62
															506.6	0.448	59.47	76.91	90.51	96.57	43.61
															506.8	0.458	60.98	78.86	92.96	99.4	44.65
															507	0.468	62.46	80.8	95.38	102.1	45.66
															507.2	0.478	64	82.75	97.85	104.9	46.68
															507.4	0.488	65.51	84.71	100.3	107.7	47.7
															507.6	0.498	67.07	86.7	102.8	110.6	48.73
															507.8	0.508	68.56	88.68	105.3	113.4	49.76
															508	0.518	70.08	90.7	107.9	116.5	50.81
															508.2	0.529	71.57	92.65	110.5	119.4	51.82
															508.4	0.539	73.09	94.77	113.1	122.6	52.92
															508.6	0.549	74.66	96.78	115.8	125.6	53.97
															508.8	0.559	76.21	98.92	118.5	128.8	55.08
															509	0.569	77.78	101	121.1	131.9	56.12
															509.2	0.579	79.36	103.1	123.9	135.2	57.22
															509.4	0.589	80.94	105.2	126.6	138.5	58.29
															509.6	0.599	82.56	107.4	129.5	141.8	59.39
															509.8	0.61	84.16	109.5	132.2	145.1	60.45
															510	0.62	85.84	111.8	135.2	148.6	61.56
															510.2	0.63	87.43	114	137.9	151.9	62.63
															510.4	0.64	89.11	116.2	140.9	155.4	63.72
															510.6	0.65	90.71	118.4	143.8	158.8	64.77
															510.8	0.661	92.43	120.6	146.8	162.3	65.81
															511	0.67	94.01	122.9	149.7	165.8	66.85
															511.2	0.68	95.74	125	152.8	169.4	67.84
															511.4	0.689	97.36	127.2	155.7	172.8	68.84
															511.6	0.699	99.07	129.4	158.8	176.5	69.81
															511.8	0.708	100.7	131.6	161.8	180	70.78
															512	0.719	102.4	133.8	164.8	183.7	71.75
															512.2	0.728	104	135.9	167.7	187.1	72.71
															512.4	0.737	105.6	138.1	170.7	190.8	73.68
															512.6	0.747	107.3	140.2	173.7	194.3	74.64
															512.8	0.756	108.9	142.3	176.7	197.9	75.6
															513	0.766	110.5	144.4	179.6	201.3	76.54
															513.2	0.774	112.1	146.5	182.6	205.1	77.51
															513.4	0.784	113.6	148.5	185.5	208.6	78.44
															513.6	0.792	115.2	150.7	188.4	212.3	79.4
															513.8	0.801	116.7	152.6	191.2	215.9	80.27
															514	0.81	118.2	154.7	194	219.4	81.22
															514.2	0.818	119.7	156.6	196.9	223	82.09
															514.4	0.826	121.2	158.6	199.7	226.5	82.98
															514.6	0.834	122.6	160.4	202.4	230.2	83.83
															514.8	0.843	124.1	162.4	205.3	233.8	84.69
															515	0.851	125.5	164.2	207.9	237.3	85.54
															515.2	0.858	127	166.1	210.9	240.9	86.39
															515.4	0.866	128.3	167.8	213.5	244.3	87.24
															515.6	0.873	129.7	169.6	216.4	248	88.08
															515.8	0.881	131	171.3	219	251.5	88.86
															516	0.888	132.5	173	221.8	255	89.63
															516.2	0.895	133.7	174.8	224.4	258.4	90.38
															516.4	0.902	135.2	176.4	227.1	262	91.09
															516.6	0.91	136.3	178.2	229.6	265.2	91.82
															516.8	0.917	137.6	179.8	232.2	268.6	92.47
															517	0.923	138.8	181.4	234.6	271.7	93.13
															517.2	0.93	139.9	183	237.1	275.1	93.76
															517.4	0.936	141.1	184.4	239.5	278	94.33
															517.6	0.943	142.2	185.9	241.8	281.3	94.93
															517.8	0.948	143.2	187.3	244.2	284.3	95.44
															518	0.955	144.3	188.6	246.4	287.5	95.98
															518.2	0.961	145.2	189.9	248.6	290.4	96.46
															518.4	0.967	146.2	191.2	250.9	293.3	96.96
															518.6	0.973	147.1	192.3	252.9	296	97.43
															518.8	0.978	147.9	193.5	255	298.9	97.91
															519	0.983	148.8	194.5	256.8	301.5	98.28
															519.2	0.987	149.6	195.6	258.8	304.3	98.72
															519.4	0.991	150.4	196.5	260.6	306.8	99.05
															519.6	0.996	151.2	197.5	262.4	309.3	99.45
															519.8	1.001	151.9	198.3	264.1	311.7	99.81
															520	1.006	152.7	199.2	265.8	314	100.1
															520.2	1.009	153.3	200	267.2	316.3	100.4
															520.4	1.014	154	200.8	268.9	318.5	100.7
															520.6	1.017	154.6	201.5	270.1	320.6	101
															520.8	1.02	155.2	202.2	271.5	322.8	101.2
															521	1.023	155.7	202.9	272.8	324.6	101.5
															521.2	1.025	156.3	203.5	274	326.6	101.7
															521.4	1.027	156.6	204.1	275.1	328.3	101.9
															521.6	1.03	157.1	204.5	276.2	330.1	102.1
															521.8	1.032	157.4	205.1	277.2	331.6	102.3
															522	1.034	157.8	205.5	278.2	333.3	102.4
															522.2	1.035	158.1	206	279.1	334.6	102.6
															522.4	1.036	158.4	206.4	279.9	336.1	102.6
															522.6	1.038	158.6	206.7	280.7	337.3	102.7
															522.8	1.039	158.8	207	281.4	338.6	102.7
															523	1.04	158.9	207.2	282.1	339.6	102.7
															523.2	1.04	159	207.4	282.6	340.7	102.6
															523.4	1.042	159.1	207.5	283.1	341.6	102.5
															523.6	1.043	159.2	207.6	283.4	342.5	102.4
															523.8	1.043	159.2	207.6	283.7	343.3	102.3
															524	1.043	159.2	207.7	284	344	102.2
															524.2	1.043	159.2	207.6	284.2	344.7	102
															524.4	1.042	159.1	207.5	284.5	345.3	101.8
															524.6	1.043	158.9	207.3	284.5	345.9	101.6
															524.8	1.041	158.8	207	284.6	346.3	101.4
															525	1.04	158.5	206.6	284.5	346.8	101.2
															525.2	1.039	158.3	206.2	284.4	347.1	100.9
															525.4	1.038	158.1	205.8	284.1	347.3	100.6
															525.6	1.037	157.9	205.3	284	347.3	100.3
															525.8	1.035	157.5	204.8	283.7	347.2	100.1
															526	1.033	157.2	204.2	283.4	347.2	99.67
															526.2	1.031	156.7	203.6	283	347	99.35
															526.4	1.028	156.2	202.8	282.6	346.9	99
															526.6	1.026	155.7	202.1	282.2	346.5	98.68
															526.8	1.024	155.2	201.3	281.5	346.1	98.3
															527	1.021	154.7	200.6	281	345.6	97.95
															527.2	1.018	154.2	199.8	280.2	345.1	97.54
															527.4	1.015	153.6	199.1	279.6	344.3	97.19
															527.6	1.013	153	198.3	278.7	343.6	96.8
															527.8	1.009	152.4	197.5	277.9	342.7	96.39
															528	1.005	151.8	196.8	276.9	341.8	95.99
															528.2	1.001	151.2	195.9	276	340.9	95.53
															528.4	0.997	150.5	194.9	274.9	339.8	95.12
															528.6	0.993	149.8	194	273.9	338.7	94.63
															528.8	0.988	149	193.1	272.7	337.3	94.19
															529	0.984	148.3	192.1	271.5	336.2	93.71
															529.2	0.979	147.5	191.2	270.3	334.7	93.23
															529.4	0.974	146.8	190.3	269	333.6	92.76
															529.6	0.97	146.1	189.4	267.8	332.2	92.27
															529.8	0.965	145.4	188.4	266.5	330.9	91.75
															530	0.959	144.6	187.4	265.2	329.3	91.2
															530.2	0.954	143.8	186.4	263.9	327.8	90.64
															530.4	0.948	143.1	185.4	262.5	326.2	90.01
															530.6	0.942	142.2	184.3	261.2	324.7	89.47
															530.8	0.936	141.3	183.2	259.7	323	88.8
															531	0.931	140.5	182.2	258.3	321.4	88.28
															531.2	0.925	139.5	180.9	256.8	319.7	87.65
															531.4	0.92	138.7	179.8	255.3	317.9	87.09
															531.6	0.914	137.7	178.6	253.6	316.2	86.45
															531.8	0.908	136.9	177.4	252.1	314.5	85.87
															532	0.903	135.9	176	250.3	312.8	85.24
															532.2	0.897	135	174.9	248.8	311	84.65
															532.4	0.89	134	173.5	247.1	309.1	83.99
															532.6	0.885	133.1	172.3	245.5	307.3	83.4
															532.8	0.879	132.1	171	243.7	305.4	82.75
															533	0.874	131.2	169.7	242.1	303.5	82.15
															533.2	0.867	130.1	168.4	240.2	301.5	81.54
															533.4	0.862	129.2	167.1	238.5	299.6	80.93
															533.6	0.855	128.1	165.7	236.7	297.4	80.34
															533.8	0.85	127.2	164.4	234.9	295.5	79.74
															534	0.843	126.1	163	233	293.2	79.11
															534.2	0.838	125.2	161.7	231.3	291.3	78.53
															534.4	0.831	124.2	160.5	229.5	289	77.89
															534.6	0.825	123.2	159.2	227.7	286.9	77.33
															534.8	0.818	122.1	157.9	226	284.5	76.72
															535	0.811	121.1	156.6	224.2	282.3	76.14
															535.2	0.804	120.1	155.3	222.3	279.9	75.49
															535.4	0.797	119.1	153.9	220.6	277.6	74.88
															535.6	0.79	118.1	152.5	218.7	275.1	74.19
															535.8	0.783	117	151.3	216.9	272.8	73.61
															536	0.777	116	149.9	215	270.3	72.9
															536.2	0.77	115	148.6	213.2	267.9	72.3
															536.4	0.763	114	147.3	211.2	265.5	71.59
															536.6	0.756	113	146	209.4	263	70.96
															536.8	0.75	111.9	144.7	207.5	260.6	70.29
															537	0.743	110.9	143.5	205.7	258.2	69.64
															537.2	0.736	109.8	142.2	203.7	255.9	68.96
															537.4	0.731	108.8	141	202	253.7	68.32
															537.6	0.724	107.7	139.7	200	251.3	67.65
															537.8	0.718	106.8	138.6	198.2	249.2	67.04
															538	0.711	105.7	137.3	196.2	246.7	66.37
															538.2	0.705	104.7	136.1	194.4	244.6	65.75
															538.4	0.698	103.7	134.8	192.5	242.2	65.13
															538.6	0.692	102.7	133.6	190.7	240.1	64.54
															538.8	0.686	101.7	132.3	188.7	237.7	63.95
															539	0.679	100.7	131.1	187	235.6	63.37
															539.2	0.673	99.74	129.8	185.3	233.2	62.78
															539.4	0.666	98.81	128.6	183.6	231.2	62.26
															539.6	0.659	97.82	127.3	181.8	228.9	61.65
															539.8	0.653	96.89	126	180.1	226.8	61.11
															540	0.648	95.95	124.8	178.4	224.5	60.51
															540.2	0.641	95.02	123.6	176.7	222.5	59.97
															540.4	0.635	94.05	122.3	174.8	220.2	59.38
															540.6	0.629	93.16	121.1	173.2	218.1	58.87
															540.8	0.622	92.24	119.8	171.4	215.9	58.3
															541	0.616	91.38	118.7	169.8	213.9	57.8
															541.2	0.61	90.47	117.5	168	211.7	57.19
															541.4	0.604	89.6	116.3	166.5	209.6	56.67
															541.6	0.598	88.7	115.1	164.8	207.4	56.09
															541.8	0.592	87.85	114	163.2	205.3	55.56
															542	0.586	86.92	112.8	161.4	203.1	54.99
															542.2	0.581	86.09	111.7	159.9	201	54.46
															542.4	0.574	85.2	110.6	158.2	198.9	53.93
															542.6	0.568	84.39	109.6	156.7	196.8	53.41
															542.8	0.562	83.49	108.5	155	194.6	52.87
															543	0.557	82.67	107.5	153.5	192.6	52.35
															543.2	0.551	81.78	106.4	151.8	190.4	51.82
															543.4	0.546	80.95	105.4	150.2	188.5	51.29
															543.6	0.54	80.08	104.4	148.7	186.3	50.77
															543.8	0.534	79.28	103.4	147.1	184.4	50.27
															544	0.529	78.44	102.5	145.6	182.3	49.79
															544.2	0.524	77.65	101.5	144.1	180.4	49.32
															544.4	0.518	76.78	100.5	142.6	178.3	48.83
															544.6	0.514	75.97	99.51	141.1	176.4	48.37
															544.8	0.509	75.18	98.56	139.6	174.4	47.9
															545	0.504	74.39	97.64	138.1	172.6	47.47
															545.2	0.499	73.6	96.67	136.7	170.7	46.99
															545.4	0.494	72.83	95.79	135.3	168.9	46.57
															545.6	0.489	72.06	94.85	133.8	167.1	46.1
															545.8	0.484	71.34	93.96	132.5	165.4	45.67
															546	0.479	70.56	92.97	131	163.6	45.22
															546.2	0.474	69.88	92.08	129.8	161.9	44.83
															546.4	0.469	69.14	91.05	128.4	160.2	44.39
															546.6	0.464	68.46	90.15	127.2	158.6	44.01
															546.8	0.461	67.72	89.12	125.8	156.9	43.56
															547	0.456	67.08	88.27	124.6	155.3	43.17
															547.2	0.451	66.38	87.34	123.3	153.7	42.75
															547.4	0.447	65.79	86.52	122.1	152.3	42.37
															547.6	0.442	65.08	85.62	120.8	150.7	41.98
															547.8	0.437	64.48	84.8	119.6	149.2	41.6
															548	0.432	63.81	83.94	118.4	147.6	41.24
															548.2	0.428	63.23	83.14	117.2	146.2	40.87
															548.4	0.423	62.57	82.32	116	144.5	40.48
															548.6	0.419	61.99	81.56	114.8	143.1	40.12
															548.8	0.415	61.41	80.8	113.7	141.5	39.74
															549	0.411	60.82	80.08	112.6	140	39.39
															549.2	0.406	60.21	79.35	111.5	138.4	39.01
															549.4	0.402	59.63	78.65	110.4	137	38.66
															549.6	0.398	59.04	77.97	109.3	135.4	38.29
															549.8	0.396	58.48	77.29	108.3	134	37.95
															550	0.391	57.9	76.58	107.2	132.5	37.58
															550.2	0.387	57.34	75.94	106.2	131.1	37.26
															550.4	0.384	56.79	75.25	105.1	129.7	36.89
															550.6	0.38	56.23	74.6	104.1	128.3	36.57
															550.8	0.376	55.66	73.92	103.1	126.9	36.2
															551	0.373	55.12	73.28	102.1	125.6	35.9
															551.2	0.369	54.57	72.62	101	124.3	35.58
															551.4	0.366	54.06	71.99	100.1	123	35.27
															551.6	0.362	53.5	71.3	99.11	121.7	34.95
															551.8	0.359	52.99	70.69	98.23	120.5	34.66
															552	0.355	52.46	70.01	97.25	119.3	34.35
															552.2	0.352	51.98	69.41	96.33	118.1	34.07
															552.4	0.347	51.46	68.74	95.34	116.9	33.76
															552.6	0.344	51.01	68.13	94.45	115.8	33.48
															552.8	0.341	50.51	67.5	93.51	114.7	33.2
															553	0.338	50.07	66.88	92.62	113.7	32.91
															553.2	0.336	49.59	66.25	91.7	112.5	32.64
															553.4	0.332	49.15	65.65	90.85	111.5	32.37
															553.6	0.328	48.68	65.05	90.01	110.4	32.1
															553.8	0.326	48.24	64.47	89.2	109.5	31.84
															554	0.323	47.8	63.89	88.38	108.4	31.56
															554.2	0.32	47.37	63.3	87.56	107.5	31.29
															554.4	0.316	46.94	62.72	86.78	106.4	31.02
															554.6	0.314	46.52	62.13	85.96	105.4	30.75
															554.8	0.31	46.08	61.57	85.14	104.4	30.48
															555	0.308	45.68	61	84.39	103.4	30.22
															555.2	0.305	45.27	60.46	83.6	102.4	29.95
															555.4	0.302	44.84	59.94	82.87	101.4	29.7
															555.6	0.299	44.41	59.38	82.06	100.4	29.42
															555.8	0.296	44	58.88	81.32	99.37	29.18
															556	0.293	43.6	58.36	80.55	98.39	28.91
															556.2	0.29	43.21	57.88	79.84	97.37	28.67
															556.4	0.288	42.8	57.37	79.04	96.4	28.41
															556.6	0.285	42.42	56.9	78.37	95.4	28.17
															556.8	0.282	42.03	56.39	77.65	94.49	27.94
															557	0.28	41.67	55.93	77	93.56	27.7
															557.2	0.277	41.28	55.44	76.27	92.64	27.45
															557.4	0.274	40.92	55.01	75.59	91.77	27.22
															557.6	0.272	40.54	54.54	74.92	90.88	27
															557.8	0.27	40.2	54.11	74.26	90.06	26.76
															558	0.268	39.83	53.65	73.6	89.18	26.53
															558.2	0.265	39.51	53.22	72.96	88.37	26.3
															558.4	0.263	39.16	52.79	72.32	87.52	26.09
															558.6	0.261	38.81	52.35	71.68	86.77	25.87
															558.8	0.258	38.47	51.9	71.03	85.94	25.66
															559	0.256	38.12	51.47	70.39	85.23	25.46
															559.2	0.254	37.81	51.02	69.78	84.45	25.27
															559.4	0.252	37.46	50.58	69.15	83.74	25.07
															559.6	0.249	37.14	50.13	68.54	83	24.85
															559.8	0.247	36.81	49.69	67.95	82.33	24.65
															560	0.245	36.49	49.26	67.37	81.64	24.44
															560.2	0.243	36.16	48.84	66.79	80.96	24.25
															560.4	0.241	35.84	48.41	66.2	80.26	24.05
															560.6	0.238	35.52	48	65.64	79.57	23.87
															560.8	0.235	35.22	47.56	65.09	78.9	23.66
															561	0.233	34.91	47.16	64.53	78.24	23.47
															561.2	0.231	34.61	46.72	63.93	77.57	23.26
															561.4	0.23	34.33	46.34	63.39	76.89	23.07
															561.6	0.227	34.03	45.92	62.81	76.23	22.87
															561.8	0.225	33.76	45.54	62.29	75.54	22.67
															562	0.223	33.46	45.12	61.71	74.85	22.47
															562.2	0.221	33.19	44.76	61.21	74.18	22.28
															562.4	0.219	32.88	44.36	60.64	73.49	22.08
															562.6	0.217	32.62	43.99	60.14	72.83	21.89
															562.8	0.214	32.32	43.57	59.58	72.1	21.69
															563	0.212	32.04	43.2	59.03	71.46	21.5
															563.2	0.211	31.75	42.81	58.51	70.76	21.31
															563.4	0.209	31.48	42.44	57.98	70.14	21.12
															563.6	0.206	31.19	42.06	57.43	69.43	20.93
															563.8	0.205	30.92	41.69	56.91	68.82	20.74
															564	0.203	30.64	41.33	56.4	68.16	20.55
															564.2	0.202	30.36	40.97	55.9	67.56	20.36
															564.4	0.2	30.06	40.59	55.38	66.89	20.17
															564.6	0.199	29.78	40.23	54.87	66.32	20.01
															564.8	0.197	29.51	39.87	54.39	65.69	19.83
															565	0.195	29.23	39.51	53.91	65.11	19.68
															565.2	0.193	28.96	39.13	53.43	64.51	19.5
															565.4	0.191	28.69	38.78	52.97	63.93	19.34
															565.6	0.189	28.41	38.43	52.48	63.37	19.16
															565.8	0.189	28.15	38.1	52.02	62.79	18.99
															566	0.189	27.88	37.73	51.5	62.22	18.81
															566.2	0.187	27.63	37.4	51.06	61.65	18.65
															566.4	0.185	27.37	37.05	50.59	61.1	18.47
															566.6	0.182	27.11	36.71	50.15	60.53	18.32
															566.8	0.18	26.84	36.35	49.68	60	18.14
															567	0.178	26.6	36.01	49.24	59.45	17.97
															567.2	0.176	26.34	35.66	48.76	58.93	17.8
															567.4	0.174	26.11	35.32	48.32	58.38	17.63
															567.6	0.172	25.86	34.97	47.84	57.83	17.46
															567.8	0.171	25.62	34.63	47.4	57.31	17.29
															568	0.169	25.37	34.27	46.96	56.79	17.12
															568.2	0.168	25.13	33.94	46.51	56.29	16.95
															568.4	0.166	24.9	33.58	46.06	55.74	16.79
															568.6	0.165	24.65	33.23	45.59	55.25	16.62
															568.8	0.163	24.41	32.92	45.14	54.73	16.46
															569	0.162	24.17	32.58	44.69	54.21	16.29
															569.2	0.16	23.93	32.27	44.26	53.66	16.13
															569.4	0.159	23.7	31.93	43.82	53.16	15.97
															569.6	0.157	23.47	31.61	43.39	52.63	15.81
															569.8	0.156	23.24	31.3	42.96	52.12	15.67
															570	0.154	23.01	30.99	42.53	51.59	15.5
															570.2	0.153	22.79	30.7	42.09	51.07	15.36
															570.4	0.151	22.56	30.4	41.67	50.56	15.19
															570.6	0.15	22.34	30.12	41.27	50.05	15.05
															570.8	0.148	22.1	29.82	40.84	49.54	14.88
															571	0.148	21.89	29.55	40.45	49.02	14.73
															571.2	0.146	21.66	29.25	40.02	48.53	14.58
															571.4	0.144	21.45	28.98	39.62	48.03	14.44
															571.6	0.142	21.23	28.65	39.2	47.53	14.28
															571.8	0.141	21.01	28.37	38.81	47.06	14.14
															572	0.139	20.79	28.07	38.41	46.58	14
															572.2	0.137	20.59	27.79	38.02	46.12	13.85
															572.4	0.137	20.36	27.5	37.6	45.66	13.71
															572.6	0.136	20.15	27.21	37.23	45.21	13.57
															572.8	0.134	19.93	26.92	36.85	44.76	13.44
															573	0.133	19.73	26.64	36.49	44.33	13.31
															573.2	0.131	19.52	26.34	36.11	43.84	13.17
															573.4	0.131	19.32	26.07	35.74	43.43	13.04
															573.6	0.129	19.12	25.79	35.37	42.96	12.9
															573.8	0.128	18.93	25.5	35	42.53	12.77
															574	0.127	18.73	25.22	34.63	42.06	12.63
															574.2	0.125	18.53	24.94	34.26	41.62	12.5
															574.4	0.124	18.33	24.68	33.9	41.18	12.37
															574.6	0.123	18.13	24.41	33.54	40.75	12.24
															574.8	0.121	17.94	24.13	33.17	40.3	12.11
															575	0.119	17.74	23.88	32.8	39.87	11.98
															575.2	0.118	17.55	23.62	32.45	39.44	11.84
															575.4	0.116	17.35	23.36	32.1	39.02	11.72
															575.6	0.115	17.16	23.08	31.75	38.59	11.58
															575.8	0.115	16.98	22.83	31.4	38.16	11.46
															576	0.114	16.79	22.58	31.05	37.76	11.33
															576.2	0.113	16.61	22.33	30.72	37.35	11.21
															576.4	0.112	16.42	22.07	30.36	36.95	11.08
															576.6	0.111	16.24	21.83	30.03	36.54	10.96
															576.8	0.109	16.06	21.58	29.68	36.15	10.83
															577	0.108	15.88	21.36	29.35	35.76	10.71
															577.2	0.107	15.7	21.11	29.02	35.35	10.58
															577.4	0.106	15.53	20.88	28.7	34.98	10.47
															577.6	0.104	15.35	20.64	28.38	34.6	10.35
															577.8	0.104	15.19	20.42	28.06	34.23	10.23
															578	0.103	15	20.19	27.73	33.83	10.12
															578.2	0.102	14.83	19.97	27.43	33.47	10.01
															578.4	0.101	14.67	19.76	27.12	33.08	9.901
															578.6	0.1	14.51	19.54	26.82	32.73	9.793
															578.8	0.099	14.35	19.33	26.52	32.34	9.683
															579	0.097	14.19	19.11	26.22	31.98	9.577
															579.2	0.096	14.03	18.9	25.94	31.61	9.471
															579.4	0.095	13.87	18.69	25.64	31.26	9.37
															579.6	0.094	13.7	18.48	25.34	30.89	9.264
															579.8	0.093	13.55	18.26	25.06	30.53	9.168
															580	0.092	13.4	18.05	24.77	30.19	9.06
															580.2	0.091	13.25	17.84	24.5	29.85	8.963
															580.4	0.091	13.09	17.63	24.22	29.5	8.856
															580.6	0.09	12.94	17.42	23.94	29.17	8.761
															580.8	0.088	12.79	17.21	23.66	28.84	8.656
															581	0.087	12.64	17.02	23.39	28.51	8.563
															581.2	0.086	12.49	16.81	23.09	28.18	8.458
															581.4	0.085	12.35	16.62	22.84	27.84	8.356
															581.6	0.083	12.19	16.41	22.56	27.51	8.256
															581.8	0.083	12.05	16.22	22.29	27.19	8.161
															582	0.081	11.9	16.01	22	26.88	8.062
															582.2	0.081	11.77	15.82	21.74	26.57	7.97
															582.4	0.081	11.63	15.62	21.47	26.24	7.876
															582.6	0.08	11.49	15.44	21.21	25.94	7.784
															582.8	0.079	11.34	15.24	20.96	25.61	7.694
															583	0.078	11.21	15.06	20.71	25.32	7.6
															583.2	0.077	11.08	14.88	20.46	24.99	7.512
															583.4	0.077	10.94	14.7	20.22	24.7	7.422
															583.6	0.076	10.81	14.53	19.98	24.39	7.335
															583.8	0.075	10.68	14.36	19.74	24.11	7.251
															584	0.074	10.56	14.19	19.51	23.81	7.165
															584.2	0.073	10.42	14.03	19.28	23.53	7.086
															584.4	0.073	10.3	13.86	19.05	23.23	6.997
															584.6	0.072	10.18	13.69	18.82	22.96	6.919
															584.8	0.071	10.06	13.53	18.59	22.67	6.836
															585	0.07	9.934	13.37	18.37	22.39	6.758
															585.2	0.07	9.813	13.2	18.15	22.12	6.674
															585.4	0.069	9.699	13.05	17.93	21.85	6.598
															585.6	0.068	9.582	12.89	17.72	21.59	6.517
															585.8	0.068	9.465	12.73	17.51	21.33	6.445
															586	0.067	9.348	12.57	17.29	21.07	6.363
															586.2	0.066	9.236	12.42	17.09	20.82	6.29
															586.4	0.065	9.113	12.27	16.87	20.55	6.213
															586.6	0.064	9.001	12.13	16.67	20.29	6.141
															586.8	0.064	8.88	11.98	16.45	20.03	6.062
															587	0.062	8.77	11.84	16.25	19.78	5.988
															587.2	0.061	8.662	11.69	16.04	19.53	5.914
															587.4	0.061	8.555	11.55	15.84	19.29	5.841
															587.6	0.06	8.446	11.4	15.63	19.02	5.766
															587.8	0.059	8.343	11.27	15.43	18.8	5.695
															588	0.059	8.238	11.13	15.24	18.55	5.621
															588.2	0.058	8.135	10.99	15.04	18.32	5.55
															588.4	0.058	8.036	10.85	14.85	18.08	5.48
															588.6	0.058	7.935	10.72	14.66	17.86	5.411
															588.8	0.057	7.838	10.59	14.48	17.63	5.344
															589	0.056	7.743	10.46	14.29	17.42	5.276
															589.2	0.056	7.647	10.32	14.1	17.18	5.211
															589.4	0.055	7.554	10.19	13.93	16.97	5.146
															589.6	0.054	7.466	10.06	13.75	16.76	5.081
															589.8	0.053	7.374	9.937	13.59	16.55	5.024
															590	0.052	7.279	9.816	13.42	16.34	4.962
															590.2	0.052	7.191	9.693	13.26	16.14	4.903
															590.4	0.051	7.101	9.571	13.1	15.94	4.845
															590.6	0.05	7.008	9.452	12.94	15.73	4.791
															590.8	0.05	6.919	9.329	12.77	15.53	4.731
															591	0.05	6.835	9.212	12.62	15.33	4.677
															591.2	0.05	6.749	9.093	12.46	15.13	4.618
															591.4	0.049	6.663	8.98	12.31	14.94	4.563
															591.6	0.048	6.575	8.862	12.15	14.74	4.508
															591.8	0.048	6.495	8.756	12.01	14.56	4.456
															592	0.047	6.411	8.649	11.86	14.38	4.407
															592.2	0.046	6.331	8.545	11.71	14.2	4.356
															592.4	0.046	6.249	8.432	11.56	14.01	4.302
															592.6	0.046	6.172	8.327	11.41	13.84	4.25
															592.8	0.045	6.092	8.224	11.27	13.65	4.198
															593	0.045	6.016	8.125	11.13	13.48	4.146
															593.2	0.044	5.937	8.024	10.99	13.29	4.09
															593.4	0.044	5.862	7.93	10.84	13.13	4.04
															593.6	0.045	5.792	7.837	10.7	12.96	3.99
															593.8	0.044	5.719	7.743	10.56	12.8	3.942
															594	0.043	5.648	7.646	10.43	12.63	3.893
															594.2	0.042	5.574	7.55	10.29	12.48	3.846
															594.4	0.041	5.507	7.459	10.16	12.31	3.799
															594.6	0.04	5.439	7.37	10.03	12.16	3.755
															594.8	0.041	5.37	7.277	9.894	12	3.705
															595	0.041	5.302	7.189	9.765	11.85	3.662
															595.2	0.04	5.236	7.099	9.642	11.7	3.614
															595.4	0.039	5.17	7.011	9.523	11.54	3.572
															595.6	0.039	5.102	6.92	9.396	11.4	3.527
															595.8	0.039	5.045	6.836	9.281	11.25	3.483
															596	0.039	4.976	6.747	9.161	11.11	3.439
															596.2	0.038	4.916	6.666	9.054	10.96	3.399
															596.4	0.038	4.852	6.576	8.942	10.82	3.354
															596.6	0.038	4.793	6.495	8.836	10.68	3.314
															596.8	0.037	4.731	6.41	8.727	10.54	3.276
															597	0.037	4.674	6.336	8.621	10.41	3.236
															597.2	0.037	4.613	6.256	8.515	10.27	3.199
															597.4	0.036	4.558	6.181	8.417	10.15	3.161
															597.6	0.035	4.5	6.102	8.312	10.02	3.126
															597.8	0.035	4.442	6.029	8.217	9.895	3.09
															598	0.035	4.39	5.955	8.116	9.761	3.051
															598.2	0.035	4.338	5.884	8.016	9.641	3.015
															598.4	0.034	4.284	5.816	7.923	9.52	2.98
															598.6	0.034	4.232	5.748	7.824	9.403	2.945
															598.8	0.034	4.179	5.677	7.729	9.284	2.911
															599	0.033	4.131	5.608	7.635	9.173	2.877
															599.2	0.033	4.081	5.542	7.537	9.056	2.842
															599.4	0.033	4.029	5.477	7.441	8.942	2.808
															599.6	0.032	3.98	5.412	7.347	8.831	2.773
															599.8	0.032	3.935	5.347	7.254	8.722	2.741
															600	0.032	3.886	5.28	7.161	8.615	2.706
															600.2	0.031	3.837	5.216	7.07	8.504	2.676
															600.4	0.031	3.788	5.155	6.98	8.389	2.644
															600.6	0.03	3.743	5.093	6.896	8.283	2.613
															600.8	0.029	3.697	5.032	6.808	8.178	2.58
															601	0.029	3.654	4.977	6.728	8.077	2.55
															601.2	0.029	3.604	4.919	6.64	7.975	2.519
															601.4	0.029	3.563	4.861	6.558	7.869	2.49
															601.6	0.029	3.516	4.8	6.477	7.771	2.461
															601.8	0.029	3.474	4.742	6.397	7.67	2.43
															602	0.029	3.43	4.682	6.318	7.567	2.403
															602.2	0.029	3.388	4.627	6.239	7.476	2.376
															602.4	0.028	3.346	4.575	6.166	7.377	2.348
															602.6	0.028	3.305	4.521	6.089	7.292	2.32
															602.8	0.028	3.266	4.469	6.016	7.203	2.293
															603	0.028	3.226	4.417	5.946	7.117	2.266
															603.2	0.028	3.189	4.365	5.881	7.028	2.24
															603.4	0.027	3.148	4.312	5.812	6.947	2.213
															603.6	0.026	3.113	4.258	5.741	6.858	2.189
															603.8	0.025	3.073	4.207	5.673	6.776	2.165
															604	0.026	3.038	4.157	5.607	6.692	2.141
															604.2	0.026	3.002	4.107	5.538	6.615	2.118
															604.4	0.026	2.966	4.062	5.472	6.532	2.093
															604.6	0.025	2.931	4.013	5.404	6.456	2.067
															604.8	0.025	2.897	3.97	5.343	6.378	2.044
															605	0.025	2.862	3.921	5.28	6.307	2.021
															605.2	0.025	2.829	3.872	5.215	6.232	1.999
															605.4	0.024	2.795	3.828	5.151	6.156	1.978
															605.6	0.024	2.76	3.785	5.087	6.081	1.952
															605.8	0.024	2.731	3.742	5.03	6.006	1.932
															606	0.023	2.697	3.695	4.966	5.932	1.909
															606.2	0.023	2.667	3.652	4.908	5.858	1.887
															606.4	0.023	2.636	3.608	4.847	5.784	1.865
															606.6	0.022	2.604	3.564	4.788	5.709	1.842
															606.8	0.022	2.576	3.521	4.735	5.64	1.822
															607	0.022	2.547	3.482	4.676	5.57	1.801
															607.2	0.022	2.517	3.438	4.62	5.498	1.779
															607.4	0.022	2.487	3.398	4.564	5.432	1.76
															607.6	0.021	2.455	3.356	4.51	5.366	1.738
															607.8	0.021	2.427	3.318	4.459	5.303	1.718
															608	0.021	2.397	3.283	4.409	5.235	1.701
															608.2	0.02	2.366	3.247	4.359	5.175	1.682
															608.4	0.021	2.337	3.209	4.308	5.11	1.663
															608.6	0.021	2.308	3.171	4.253	5.048	1.645
															608.8	0.021	2.281	3.135	4.207	4.987	1.626
															609	0.021	2.252	3.102	4.156	4.927	1.607
															609.2	0.02	2.225	3.067	4.108	4.869	1.588
															609.4	0.02	2.2	3.031	4.062	4.811	1.571
															609.6	0.02	2.175	2.998	4.014	4.756	1.554
															609.8	0.019	2.15	2.967	3.968	4.702	1.536
															610	0.019	2.125	2.935	3.922	4.651	1.52
															610.2	0.02	2.102	2.903	3.875	4.595	1.505
															610.4	0.02	2.077	2.868	3.828	4.543	1.487
															610.6	0.019	2.056	2.836	3.787	4.488	1.468
															610.8	0.02	2.033	2.805	3.741	4.438	1.451
															611	0.02	2.011	2.774	3.699	4.386	1.435
															611.2	0.019	1.987	2.741	3.655	4.336	1.419
															611.4	0.019	1.964	2.713	3.614	4.285	1.403
															611.6	0.018	1.942	2.681	3.568	4.23	1.388
															611.8	0.018	1.921	2.65	3.527	4.18	1.372
															612	0.018	1.897	2.618	3.483	4.129	1.355
															612.2	0.018	1.876	2.588	3.442	4.079	1.34
															612.4	0.017	1.853	2.556	3.402	4.026	1.325
															612.6	0.018	1.832	2.528	3.363	3.98	1.31
															612.8	0.018	1.809	2.5	3.326	3.933	1.297
															613	0.018	1.788	2.47	3.287	3.887	1.282
															613.2	0.017	1.766	2.441	3.25	3.838	1.269
															613.4	0.017	1.745	2.411	3.214	3.795	1.254
															613.6	0.017	1.725	2.383	3.177	3.751	1.242
															613.8	0.017	1.703	2.354	3.14	3.708	1.226
															614	0.017	1.682	2.327	3.102	3.662	1.211
															614.2	0.016	1.663	2.298	3.068	3.62	1.197
															614.4	0.017	1.645	2.273	3.035	3.578	1.185
															614.6	0.016	1.623	2.246	3.001	3.533	1.171
															614.8	0.016	1.606	2.22	2.963	3.493	1.156
															615	0.016	1.587	2.193	2.932	3.452	1.144
															615.2	0.016	1.571	2.167	2.897	3.412	1.132
															615.4	0.017	1.554	2.144	2.865	3.371	1.118
															615.6	0.017	1.536	2.119	2.831	3.333	1.105
															615.8	0.017	1.519	2.096	2.8	3.292	1.092
															616	0.016	1.502	2.071	2.77	3.255	1.079
															616.2	0.016	1.484	2.047	2.739	3.215	1.068
															616.4	0.016	1.464	2.024	2.706	3.179	1.054
															616.6	0.016	1.447	2.002	2.676	3.142	1.042
															616.8	0.016	1.431	1.978	2.645	3.109	1.03
															617	0.016	1.416	1.956	2.614	3.073	1.017
															617.2	0.015	1.4	1.932	2.583	3.036	1.008
															617.4	0.016	1.385	1.91	2.552	3.002	0.995
															617.6	0.016	1.369	1.889	2.525	2.968	0.984
															617.8	0.015	1.354	1.868	2.496	2.937	0.974
															618	0.015	1.337	1.846	2.466	2.902	0.961
															618.2	0.015	1.32	1.826	2.436	2.871	0.951
															618.4	0.015	1.304	1.808	2.409	2.835	0.94
															618.6	0.015	1.29	1.786	2.379	2.802	0.929
															618.8	0.015	1.274	1.764	2.35	2.77	0.918
															619	0.015	1.258	1.744	2.321	2.737	0.908
															619.2	0.014	1.243	1.724	2.293	2.704	0.898
															619.4	0.015	1.23	1.706	2.266	2.672	0.889
															619.6	0.014	1.215	1.686	2.24	2.641	0.877
															619.8	0.014	1.2	1.664	2.211	2.609	0.867
															620	0.014	1.184	1.643	2.182	2.578	0.857
															620.2	0.014	1.17	1.623	2.157	2.547	0.848
															620.4	0.013	1.156	1.603	2.129	2.518	0.837
															620.6	0.014	1.141	1.583	2.106	2.49	0.828
															620.8	0.013	1.129	1.563	2.079	2.462	0.818
															621	0.013	1.115	1.545	2.056	2.43	0.808
															621.2	0.013	1.1	1.525	2.031	2.399	0.799
															621.4	0.014	1.087	1.507	2.007	2.37	0.789
															621.6	0.013	1.073	1.488	1.985	2.342	0.78
															621.8	0.013	1.062	1.471	1.962	2.315	0.77
															622	0.013	1.049	1.453	1.94	2.286	0.761
															622.2	0.014	1.037	1.438	1.919	2.259	0.752
															622.4	0.014	1.024	1.422	1.897	2.234	0.743
															622.6	0.014	1.011	1.406	1.876	2.209	0.733
															622.8	0.014	0.999	1.391	1.854	2.183	0.724
															623	0.013	0.986	1.375	1.833	2.156	0.715
															623.2	0.012	0.975	1.358	1.814	2.131	0.706
															623.4	0.013	0.964	1.341	1.792	2.108	0.698
															623.6	0.012	0.953	1.327	1.77	2.082	0.69
															623.8	0.012	0.942	1.312	1.751	2.057	0.681
															624	0.013	0.931	1.297	1.731	2.031	0.673
															624.2	0.012	0.92	1.282	1.71	2.007	0.666
															624.4	0.013	0.908	1.266	1.688	1.985	0.658
															624.6	0.013	0.896	1.252	1.668	1.963	0.651
															624.8	0.012	0.885	1.237	1.648	1.941	0.643
															625	0.012	0.874	1.222	1.627	1.915	0.635
															625.2	0.012	0.863	1.206	1.607	1.893	0.627
															625.4	0.012	0.853	1.192	1.587	1.868	0.62
															625.6	0.012	0.841	1.177	1.566	1.847	0.613
															625.8	0.012	0.831	1.163	1.548	1.825	0.606
															626	0.012	0.822	1.147	1.529	1.804	0.599
															626.2	0.012	0.812	1.134	1.511	1.783	0.593
															626.4	0.012	0.803	1.12	1.491	1.76	0.585
															626.6	0.012	0.793	1.106	1.472	1.739	0.578
															626.8	0.013	0.782	1.09	1.452	1.718	0.572
															627	0.012	0.771	1.078	1.435	1.698	0.565
															627.2	0.012	0.761	1.064	1.418	1.678	0.559
															627.4	0.012	0.754	1.052	1.4	1.659	0.552
															627.6	0.012	0.743	1.038	1.384	1.64	0.544
															627.8	0.013	0.734	1.024	1.366	1.619	0.536
															628	0.011	0.724	1.011	1.35	1.597	0.529
															628.2	0.012	0.715	0.998	1.333	1.579	0.523
															628.4	0.012	0.708	0.985	1.317	1.558	0.516
															628.6	0.012	0.698	0.974	1.302	1.54	0.51
															628.8	0.012	0.689	0.961	1.287	1.521	0.504
															629	0.012	0.681	0.95	1.271	1.504	0.497
															629.2	0.011	0.67	0.94	1.256	1.486	0.492
															629.4	0.011	0.662	0.928	1.241	1.467	0.486
															629.6	0.01	0.652	0.916	1.227	1.45	0.48
															629.8	0.01	0.644	0.905	1.212	1.433	0.474
															630	0.01	0.635	0.893	1.197	1.416	0.467
															630.2	0.011	0.627	0.883	1.182	1.399	0.461
															630.4	0.011	0.619	0.873	1.167	1.383	0.455
															630.6	0.012	0.611	0.863	1.155	1.366	0.449
															630.8	0.011	0.603	0.851	1.139	1.349	0.443
															631	0.011	0.596	0.84	1.124	1.331	0.436
															631.2	0.011	0.588	0.83	1.108	1.317	0.432
															631.4	0.011	0.581	0.82	1.095	1.3	0.426
															631.6	0.011	0.573	0.809	1.079	1.284	0.421
															631.8	0.01	0.565	0.798	1.067	1.268	0.416
															632	0.01	0.558	0.789	1.053	1.252	0.41
															632.2	0.01	0.55	0.778	1.041	1.238	0.406
															632.4	0.011	0.541	0.77	1.027	1.223	0.401
															632.6	0.011	0.535	0.76	1.014	1.209	0.395
															632.8	0.011	0.529	0.751	1.001	1.194	0.39
															633	0.011	0.521	0.741	0.989	1.18	0.386
															633.2	0.011	0.515	0.732	0.976	1.165	0.381
															633.4	0.01	0.508	0.721	0.964	1.151	0.376
															633.6	0.01	0.502	0.712	0.953	1.138	0.373
															633.8	0.01	0.496	0.704	0.942	1.123	0.368
															634	0.01	0.49	0.696	0.932	1.111	0.363
															634.2	0.01	0.483	0.687	0.92	1.099	0.359
															634.4	0.01	0.477	0.678	0.911	1.085	0.354
															634.6	0.01	0.472	0.67	0.899	1.073	0.35
															634.8	0.01	0.466	0.662	0.887	1.061	0.345
															635	0.01	0.459	0.655	0.877	1.048	0.341
															635.2	0.011	0.454	0.647	0.866	1.037	0.337
															635.4	0.01	0.449	0.64	0.855	1.025	0.332
															635.6	0.01	0.443	0.632	0.845	1.013	0.327
															635.8	0.01	0.437	0.624	0.835	1.001	0.323
															636	0.01	0.431	0.615	0.824	0.989	0.318
															636.2	0.011	0.426	0.608	0.815	0.976	0.314
															636.4	0.01	0.42	0.6	0.805	0.963	0.309
															636.6	0.011	0.414	0.592	0.794	0.953	0.305
															636.8	0.01	0.409	0.584	0.785	0.941	0.301
															637	0.01	0.404	0.579	0.776	0.931	0.297
															637.2	0.01	0.398	0.571	0.767	0.919	0.294
															637.4	0.01	0.393	0.565	0.756	0.91	0.291
															637.6	0.009	0.388	0.557	0.747	0.899	0.288
															637.8	0.009	0.382	0.551	0.737	0.889	0.283
															638	0.009	0.377	0.544	0.727	0.877	0.28
															638.2	0.009	0.372	0.538	0.718	0.867	0.277
															638.4	0.009	0.366	0.531	0.709	0.857	0.273
															638.6	0.01	0.363	0.524	0.7	0.847	0.269
															638.8	0.009	0.358	0.518	0.692	0.838	0.265
															639	0.01	0.352	0.511	0.686	0.828	0.262
															639.2	0.009	0.347	0.504	0.676	0.818	0.26
															639.4	0.01	0.343	0.498	0.668	0.807	0.257
															639.6	0.009	0.339	0.492	0.66	0.799	0.254
															639.8	0.009	0.335	0.486	0.653	0.79	0.252
															640	0.009	0.33	0.48	0.646	0.782	0.249
															640.2	0.009	0.325	0.475	0.639	0.773	0.245
															640.4	0.009	0.32	0.469	0.631	0.765	0.243
															640.6	0.009	0.316	0.465	0.623	0.757	0.24
															640.8	0.009	0.312	0.459	0.614	0.748	0.237
															641	0.009	0.308	0.454	0.608	0.738	0.233
															641.2	0.009	0.304	0.448	0.602	0.731	0.231
															641.4	0.009	0.3	0.443	0.596	0.723	0.227
															641.6	0.009	0.296	0.437	0.588	0.714	0.225
															641.8	0.009	0.293	0.433	0.582	0.708	0.222
															642	0.009	0.288	0.427	0.576	0.701	0.219
															642.2	0.009	0.284	0.423	0.57	0.693	0.216
															642.4	0.009	0.281	0.417	0.564	0.684	0.213
															642.6	0.009	0.277	0.412	0.557	0.678	0.209
															642.8	0.01	0.274	0.407	0.549	0.671	0.207
															643	0.009	0.27	0.402	0.542	0.664	0.205
															643.2	0.009	0.266	0.398	0.536	0.657	0.203
															643.4	0.009	0.263	0.394	0.529	0.65	0.2
															643.6	0.009	0.26	0.389	0.522	0.641	0.197
															643.8	0.008	0.258	0.383	0.516	0.635	0.195
															644	0.009	0.253	0.38	0.511	0.629	0.194
															644.2	0.009	0.25	0.375	0.504	0.621	0.192
															644.4	0.009	0.246	0.371	0.499	0.615	0.19
															644.6	0.008	0.242	0.365	0.494	0.609	0.187
															644.8	0.009	0.24	0.36	0.489	0.603	0.185
															645	0.009	0.237	0.356	0.485	0.597	0.182
															645.2	0.009	0.233	0.351	0.48	0.591	0.179
															645.4	0.008	0.23	0.348	0.474	0.586	0.177
															645.6	0.008	0.226	0.345	0.469	0.58	0.175
															645.8	0.009	0.223	0.34	0.465	0.573	0.173
															646	0.009	0.221	0.337	0.458	0.567	0.17
															646.2	0.009	0.218	0.334	0.453	0.561	0.168
															646.4	0.008	0.215	0.331	0.448	0.556	0.167
															646.6	0.009	0.213	0.327	0.443	0.55	0.166
															646.8	0.009	0.21	0.323	0.438	0.545	0.163
															647	0.009	0.207	0.32	0.433	0.539	0.161
															647.2	0.009	0.204	0.317	0.43	0.535	0.159
															647.4	0.009	0.202	0.313	0.424	0.53	0.156
															647.6	0.009	0.199	0.31	0.419	0.525	0.155
															647.8	0.01	0.196	0.306	0.414	0.521	0.155
															648	0.009	0.193	0.303	0.41	0.516	0.152
															648.2	0.009	0.191	0.299	0.406	0.512	0.151
															648.4	0.009	0.188	0.296	0.403	0.507	0.148
															648.6	0.009	0.186	0.294	0.399	0.501	0.146
															648.8	0.009	0.184	0.29	0.395	0.496	0.145
															649	0.009	0.182	0.288	0.391	0.492	0.144
															649.2	0.009	0.18	0.284	0.388	0.488	0.142
															649.4	0.009	0.177	0.283	0.384	0.484	0.139
															649.6	0.008	0.175	0.279	0.38	0.479	0.138
															649.8	0.008	0.174	0.276	0.377	0.476	0.137
															650	0.008	0.171	0.274	0.373	0.472	0.136
															650.2	0.009	0.17	0.272	0.369	0.468	0.135
															650.4	0.008	0.167	0.269	0.366	0.465	0.133
															650.6	0.009	0.164	0.267	0.363	0.461	0.132
															650.8	0.009	0.164	0.264	0.359	0.458	0.131
															651	0.009	0.163	0.262	0.355	0.453	0.13
															651.2	0.008	0.161	0.259	0.352	0.449	0.128
															651.4	0.008	0.159	0.256	0.347	0.447	0.127
															651.6	0.008	0.156	0.254	0.345	0.443	0.125
															651.8	0.008	0.154	0.251	0.341	0.439	0.123
															652	0.009	0.151	0.248	0.339	0.434	0.122
															652.2	0.009	0.149	0.246	0.336	0.431	0.12
															652.4	0.009	0.147	0.244	0.334	0.427	0.119
															652.6	0.008	0.145	0.242	0.33	0.424	0.118
															652.8	0.009	0.144	0.239	0.327	0.422	0.117
															653	0.009	0.142	0.237	0.323	0.419	0.115
															653.2	0.009	0.141	0.236	0.32	0.416	0.114
															653.4	0.008	0.139	0.234	0.315	0.413	0.113
															653.6	0.008	0.138	0.232	0.314	0.41	0.112
															653.8	0.008	0.137	0.23	0.312	0.406	0.111
															654	0.008	0.134	0.228	0.309	0.404	0.11
															654.2	0.008	0.131	0.225	0.307	0.402	0.109
															654.4	0.007	0.13	0.223	0.304	0.399	0.108
															654.6	0.008	0.129	0.221	0.302	0.396	0.107
															654.8	0.008	0.127	0.219	0.299	0.395	0.106
															655	0.007	0.126	0.217	0.297	0.391	0.105
															655.2	0.007	0.125	0.216	0.294	0.388	0.103
															655.4	0.007	0.125	0.213	0.292	0.386	0.102
															655.6	0.007	0.121	0.21	0.29	0.382	0.101
															655.8	0.008	0.121	0.209	0.288	0.38	0.101
															656	0.007	0.119	0.207	0.286	0.378	0.1
															656.2	0.007	0.118	0.206	0.283	0.377	0.099
															656.4	0.008	0.117	0.205	0.281	0.373	0.099
															656.6	0.007	0.115	0.203	0.279	0.371	0.097
															656.8	0.007	0.113	0.201	0.277	0.368	0.096
															657	0.008	0.112	0.2	0.275	0.365	0.096
															657.2	0.008	0.111	0.197	0.273	0.364	0.095
															657.4	0.008	0.11	0.195	0.272	0.362	0.094
															657.6	0.008	0.109	0.195	0.269	0.36	0.094
															657.8	0.008	0.107	0.193	0.268	0.359	0.092
															658	0.008	0.106	0.192	0.266	0.357	0.092
															658.2	0.008	0.106	0.189	0.264	0.355	0.091
															658.4	0.008	0.103	0.188	0.262	0.353	0.089
															658.6	0.008	0.102	0.187	0.259	0.351	0.089
															658.8	0.008	0.101	0.185	0.257	0.349	0.088
															659	0.008	0.1	0.185	0.255	0.347	0.087
															659.2	0.008	0.099	0.183	0.253	0.346	0.087
															659.4	0.008	0.098	0.182	0.252	0.344	0.086
															659.6	0.008	0.098	0.181	0.251	0.343	0.086
															659.8	0.008	0.097	0.179	0.25	0.342	0.085
															660	0.008	0.095	0.178	0.248	0.339	0.084
															660.2	0.008	0.094	0.177	0.246	0.338	0.082
															660.4	0.008	0.093	0.176	0.245	0.336	0.082
															660.6	0.008	0.091	0.174	0.243	0.335	0.082
															660.8	0.008	0.091	0.173	0.242	0.332	0.081
															661	0.008	0.09	0.172	0.241	0.33	0.081
															661.2	0.009	0.088	0.171	0.239	0.33	0.079
															661.4	0.008	0.087	0.171	0.238	0.329	0.079
															661.6	0.008	0.087	0.169	0.237	0.327	0.079
															661.8	0.008	0.086	0.168	0.236	0.325	0.077
															662	0.008	0.086	0.167	0.234	0.323	0.077
															662.2	0.008	0.084	0.165	0.233	0.323	0.076
															662.4	0.007	0.084	0.165	0.231	0.321	0.076
															662.6	0.008	0.083	0.164	0.232	0.32	0.076
															662.8	0.008	0.082	0.163	0.23	0.32	0.075
															663	0.008	0.08	0.163	0.228	0.318	0.075
															663.2	0.008	0.079	0.162	0.227	0.317	0.074
															663.4	0.008	0.079	0.161	0.226	0.316	0.073
															663.6	0.008	0.078	0.16	0.225	0.315	0.073
															663.8	0.007	0.078	0.159	0.223	0.313	0.072
															664	0.008	0.078	0.159	0.222	0.312	0.072
															664.2	0.008	0.076	0.159	0.221	0.311	0.071
															664.4	0.008	0.075	0.157	0.22	0.31	0.071
															664.6	0.008	0.074	0.156	0.219	0.31	0.07
															664.8	0.007	0.074	0.155	0.219	0.309	0.07
															665	0.008	0.074	0.155	0.217	0.307	0.07
															665.2	0.008	0.073	0.154	0.215	0.307	0.069
															665.4	0.008	0.072	0.153	0.215	0.306	0.068
															665.6	0.008	0.071	0.153	0.214	0.305	0.068
															665.8	0.009	0.071	0.152	0.214	0.305	0.067
															666	0.008	0.071	0.151	0.213	0.304	0.066
															666.2	0.008	0.069	0.15	0.212	0.303	0.066
															666.4	0.007	0.069	0.149	0.211	0.303	0.066
															666.6	0.008	0.068	0.148	0.21	0.302	0.066
															666.8	0.008	0.068	0.148	0.21	0.301	0.065
															667	0.008	0.067	0.147	0.209	0.3	0.065
															667.2	0.008	0.067	0.146	0.208	0.299	0.065
															667.4	0.007	0.066	0.145	0.207	0.298	0.064
															667.6	0.007	0.066	0.145	0.206	0.297	0.065
															667.8	0.007	0.065	0.144	0.205	0.295	0.063
															668	0.007	0.065	0.143	0.203	0.295	0.063
															668.2	0.007	0.064	0.144	0.203	0.294	0.062
															668.4	0.007	0.063	0.143	0.202	0.295	0.063
															668.6	0.008	0.063	0.142	0.202	0.295	0.062
															668.8	0.007	0.062	0.142	0.201	0.294	0.062
															669	0.007	0.062	0.142	0.2	0.293	0.061
															669.2	0.007	0.061	0.141	0.2	0.292	0.061
															669.4	0.006	0.061	0.141	0.201	0.292	0.06
															669.6	0.006	0.06	0.141	0.2	0.29	0.06
															669.8	0.007	0.06	0.14	0.2	0.29	0.06
															670	0.007	0.059	0.139	0.199	0.288	0.06
															670.2	0.007	0.059	0.138	0.197	0.288	0.06
															670.4	0.007	0.059	0.139	0.197	0.287	0.06
															670.6	0.007	0.059	0.138	0.198	0.288	0.059
															670.8	0.007	0.058	0.137	0.198	0.288	0.059
															671	0.006	0.057	0.137	0.197	0.287	0.058
															671.2	0.006	0.056	0.137	0.196	0.287	0.058
															671.4	0.007	0.056	0.136	0.195	0.286	0.057
															671.6	0.008	0.055	0.137	0.194	0.286	0.057
															671.8	0.008	0.055	0.136	0.193	0.287	0.057
															672	0.008	0.055	0.136	0.192	0.286	0.057
															672.2	0.008	0.055	0.135	0.191	0.285	0.056
															672.4	0.008	0.055	0.135	0.191	0.284	0.056
															672.6	0.007	0.054	0.134	0.19	0.283	0.056
															672.8	0.007	0.054	0.134	0.19	0.284	0.056
															673	0.008	0.054	0.133	0.19	0.284	0.055
															673.2	0.008	0.054	0.133	0.189	0.282	0.055
															673.4	0.008	0.053	0.132	0.189	0.282	0.055
															673.6	0.008	0.052	0.132	0.189	0.282	0.055
															673.8	0.007	0.052	0.132	0.188	0.281	0.055
															674	0.007	0.053	0.131	0.187	0.281	0.054
															674.2	0.007	0.052	0.13	0.188	0.281	0.054
															674.4	0.007	0.051	0.13	0.188	0.28	0.054
															674.6	0.007	0.051	0.13	0.186	0.279	0.054
															674.8	0.007	0.051	0.13	0.187	0.278	0.054
															675	0.008	0.051	0.129	0.186	0.279	0.054
															675.2	0.008	0.05	0.128	0.185	0.279	0.053
															675.4	0.008	0.05	0.128	0.185	0.28	0.053
															675.6	0.008	0.049	0.128	0.184	0.279	0.052
															675.8	0.009	0.049	0.128	0.184	0.278	0.052
															676	0.008	0.049	0.128	0.185	0.278	0.052
															676.2	0.009	0.049	0.127	0.183	0.278	0.052
															676.4	0.008	0.047	0.127	0.184	0.277	0.052
															676.6	0.007	0.047	0.127	0.183	0.277	0.052
															676.8	0.007	0.047	0.126	0.183	0.276	0.052
															677	0.007	0.046	0.126	0.182	0.276	0.052
															677.2	0.007	0.047	0.126	0.183	0.276	0.052
															677.4	0.007	0.048	0.126	0.182	0.276	0.053
															677.6	0.007	0.047	0.126	0.183	0.277	0.052
															677.8	0.007	0.047	0.125	0.182	0.276	0.051
															678	0.007	0.046	0.125	0.182	0.277	0.051
															678.2	0.007	0.046	0.125	0.182	0.276	0.05
															678.4	0.007	0.046	0.125	0.181	0.275	0.051
															678.6	0.007	0.046	0.124	0.18	0.274	0.05
															678.8	0.007	0.045	0.124	0.18	0.274	0.049
															679	0.007	0.045	0.124	0.18	0.275	0.049
															679.2	0.006	0.044	0.124	0.179	0.275	0.049
															679.4	0.006	0.044	0.123	0.179	0.275	0.048
															679.6	0.006	0.044	0.123	0.18	0.274	0.048
															679.8	0.006	0.044	0.122	0.179	0.273	0.048
															680	0.007	0.044	0.122	0.179	0.273	0.048
															680.2	0.007	0.043	0.121	0.178	0.273	0.048
															680.4	0.007	0.044	0.121	0.178	0.272	0.048
															680.6	0.007	0.043	0.121	0.178	0.272	0.048
															680.8	0.007	0.043	0.121	0.177	0.272	0.048
															681	0.007	0.043	0.122	0.178	0.271	0.048
															681.2	0.007	0.042	0.121	0.177	0.272	0.048
															681.4	0.007	0.043	0.121	0.177	0.272	0.048
															681.6	0.006	0.042	0.121	0.177	0.272	0.048
															681.8	0.007	0.042	0.121	0.177	0.271	0.048
															682	0.007	0.041	0.121	0.176	0.272	0.047
															682.2	0.006	0.041	0.12	0.177	0.272	0.047
															682.4	0.006	0.041	0.121	0.176	0.271	0.047
															682.6	0.005	0.04	0.12	0.176	0.271	0.047
															682.8	0.006	0.041	0.12	0.176	0.271	0.047
															683	0.006	0.041	0.12	0.176	0.27	0.047
															683.2	0.006	0.04	0.12	0.176	0.271	0.047
															683.4	0.006	0.039	0.12	0.175	0.269	0.047
															683.6	0.007	0.039	0.118	0.175	0.269	0.047
															683.8	0.006	0.04	0.119	0.174	0.269	0.047
															684	0.006	0.039	0.119	0.175	0.269	0.047
															684.2	0.006	0.04	0.118	0.175	0.268	0.047
															684.4	0.006	0.04	0.118	0.174	0.268	0.047
															684.6	0.006	0.039	0.118	0.174	0.268	0.047
															684.8	0.006	0.039	0.118	0.175	0.268	0.046
															685	0.006	0.038	0.118	0.174	0.268	0.046
															685.2	0.006	0.038	0.118	0.174	0.267	0.046
															685.4	0.006	0.039	0.118	0.174	0.266	0.046
															685.6	0.006	0.039	0.118	0.174	0.266	0.046
															685.8	0.007	0.039	0.118	0.174	0.266	0.046
															686	0.007	0.038	0.118	0.174	0.266	0.046
															686.2	0.007	0.038	0.118	0.174	0.265	0.046
															686.4	0.006	0.038	0.118	0.173	0.266	0.046
															686.6	0.007	0.037	0.118	0.172	0.266	0.046
															686.8	0.007	0.037	0.118	0.173	0.266	0.045
															687	0.007	0.037	0.117	0.173	0.267	0.045
															687.2	0.007	0.036	0.117	0.174	0.267	0.045
															687.4	0.007	0.036	0.118	0.172	0.266	0.045
															687.6	0.007	0.036	0.117	0.173	0.266	0.045
															687.8	0.007	0.037	0.117	0.174	0.265	0.045
															688	0.007	0.037	0.116	0.174	0.265	0.045
															688.2	0.007	0.036	0.116	0.172	0.264	0.044
															688.4	0.007	0.037	0.116	0.172	0.263	0.044
															688.6	0.007	0.037	0.116	0.172	0.264	0.044
															688.8	0.006	0.037	0.117	0.172	0.264	0.044
															689	0.006	0.036	0.117	0.172	0.263	0.045
															689.2	0.006	0.035	0.116	0.172	0.264	0.045
															689.4	0.005	0.035	0.116	0.172	0.263	0.045
															689.6	0.006	0.035	0.116	0.171	0.263	0.045
															689.8	0.006	0.035	0.116	0.171	0.262	0.044
															690	0.006	0.035	0.116	0.171	0.262	0.044
															690.2	0.007	0.036	0.116	0.17	0.261	0.044
															690.4	0.007	0.035	0.116	0.17	0.261	0.044
															690.6	0.007	0.035	0.115	0.17	0.261	0.043
															690.8	0.007	0.035	0.115	0.171	0.262	0.044
															691	0.007	0.035	0.114	0.17	0.262	0.043
															691.2	0.007	0.035	0.114	0.17	0.262	0.043
															691.4	0.006	0.034	0.115	0.17	0.261	0.043
															691.6	0.006	0.034	0.115	0.17	0.261	0.043
															691.8	0.006	0.034	0.114	0.17	0.261	0.044
															692	0.006	0.035	0.114	0.17	0.261	0.043
															692.2	0.006	0.035	0.114	0.169	0.26	0.044
															692.4	0.006	0.035	0.114	0.169	0.259	0.043
															692.6	0.006	0.035	0.114	0.169	0.261	0.043
															692.8	0.006	0.034	0.114	0.169	0.26	0.043
															693	0.007	0.034	0.114	0.168	0.261	0.042
															693.2	0.007	0.034	0.113	0.168	0.26	0.042
															693.4	0.006	0.034	0.114	0.168	0.259	0.043
															693.6	0.007	0.034	0.113	0.168	0.258	0.043
															693.8	0.007	0.034	0.112	0.169	0.259	0.043
															694	0.007	0.034	0.112	0.169	0.26	0.042
															694.2	0.007	0.034	0.112	0.168	0.26	0.043
															694.4	0.007	0.033	0.112	0.168	0.26	0.042
															694.6	0.007	0.034	0.113	0.168	0.258	0.042
															694.8	0.006	0.033	0.113	0.168	0.258	0.042
															695	0.007	0.033	0.113	0.169	0.258	0.042
															695.2	0.007	0.034	0.112	0.168	0.258	0.042
															695.4	0.007	0.034	0.113	0.168	0.257	0.042
															695.6	0.007	0.033	0.112	0.167	0.257	0.042
															695.8	0.007	0.033	0.113	0.167	0.257	0.041
															696	0.006	0.032	0.112	0.167	0.257	0.041
															696.2	0.006	0.033	0.112	0.166	0.256	0.041
															696.4	0.005	0.033	0.112	0.166	0.256	0.041
															696.6	0.006	0.033	0.112	0.166	0.256	0.041
															696.8	0.006	0.034	0.112	0.166	0.256	0.041
															697	0.006	0.033	0.111	0.166	0.256	0.041
															697.2	0.007	0.033	0.112	0.166	0.257	0.041
															697.4	0.007	0.033	0.112	0.165	0.255	0.041
															697.6	0.006	0.032	0.111	0.166	0.255	0.04
															697.8	0.006	0.032	0.111	0.166	0.254	0.041
															698	0.006	0.033	0.111	0.166	0.253	0.041
															698.2	0.006	0.033	0.111	0.165	0.253	0.041
															698.4	0.006	0.032	0.11	0.165	0.252	0.041
															698.6	0.007	0.032	0.111	0.165	0.252	0.04
															698.8	0.007	0.032	0.11	0.165	0.253	0.04
															699	0.007	0.032	0.11	0.165	0.253	0.041
															699.2	0.007	0.031	0.11	0.166	0.252	0.04
															699.4	0.007	0.031	0.11	0.166	0.252	0.04
															699.6	0.007	0.031	0.109	0.165	0.252	0.04
															699.8	0.007	0.031	0.11	0.165	0.252	0.04
															700	0.007	0.031	0.109	0.164	0.252	0.04
															--	--	--	--	--	--	--
															--	--	--	--	--	--	--
															--	--	--	--	--	--	--
															--	--	--	--	--	--	--
															--	--	--	--	--	--	--
															--	--	--	--	--	--	--
															--	--	--	--	--	--	--
															--	--	--	--	--	--	--
															--	--	--	--	--	--	--
															--	--	--	--	--	--	--
															--	--	--	--	--	--	--
															--	--	--	--	--	--	--
															--	--	--	--	--	--	--
															--	--	--	--	--	--	--
															--	--	--	--	--	--	--
															--	--	--	--	--	--	--
															--	--	--	--	--	--	--
															--	--	--	--	--	--	--
															--	--	--	--	--	--	--
															--	--	--	--	--	--	--
															--	--	--	--	--	--	--
															--	--	--	--	--	--	--
															--	--	--	--	--	--	--
															--	--	--	--	--	--	--
															--	--	--	--	--	--	--
															--	--	--	--	--	--	--
															--	--	--	--	--	--	--
															--	--	--	--	--	--	--
															--	--	--	--	--	--	--
															--	--	--	--	--	--	--
															--	--	--	--	--	--	--
															--	--	--	--	--	--	--
															--	--	--	--	--	--	--
															--	--	--	--	--	--	--
															--	--	--	--	--	--	--
															--	--	--	--	--	--	--
															--	--	--	--	--	--	--
															--	--	--	--	--	--	--
															--	--	--	--	--	--	--
															--	--	--	--	--	--	--
															--	--	--	--	--	--	--
															--	--	--	--	--	--	--
															--	--	--	--	--	--	--
															--	--	--	--	--	--	--
															--	--	--	--	--	--	--
															--	--	--	--	--	--	--
															--	--	--	--	--	--	--
															--	--	--	--	--	--	--
															--	--	--	--	--	--	--
															--	--	--	--	--	--	--
															--	--	--	--	--	--	--
															--	--	--	--	--	--	--
															--	--	--	--	--	--	--
															--	--	--	--	--	--	--
															--	--	--	--	--	--	--
															--	--	--	--	--	--	--
															--	--	--	--	--	--	--
															--	--	--	--	--	--	--
															--	--	--	--	--	--	--
															--	--	--	--	--	--	--
															--	--	--	--	--	--	--
															--	--	--	--	--	--	--
															--	--	--	--	--	--	--
															--	--	--	--	--	--	--
															--	--	--	--	--	--	--
															--	--	--	--	--	--	--
															--	--	--	--	--	--	--
															--	--	--	--	--	--	--
															--	--	--	--	--	--	--
															--	--	--	--	--	--	--
															--	--	--	--	--	--	--
															--	--	--	--	--	--	--
															--	--	--	--	--	--	--
															--	--	--	--	--	--	--
															--	--	--	--	--	--	--
															--	--	--	--	--	--	--
															--	--	--	--	--	--	--
															--	--	--	--	--	--	--
															--	--	--	--	--	--	--
															--	--	--	--	--	--	--
															--	--	--	--	--	--	--
															--	--	--	--	--	--	--
															--	--	--	--	--	--	--
															--	--	--	--	--	--	--
															--	--	--	--	--	--	--
															--	--	--	--	--	--	--
															--	--	--	--	--	--	--
															--	--	--	--	--	--	--
															--	--	--	--	--	--	--
															--	--	--	--	--	--	--
															--	--	--	--	--	--	--
															--	--	--	--	--	--	--
															--	--	--	--	--	--	--
															--	--	--	--	--	--	--
															--	--	--	--	--	--	--
															--	--	--	--	--	--	--
															--	--	--	--	--	--	--
															--	--	--	--	--	--	--
															--	--	--	--	--	--	--
															--	--	--	--	--	--	--
															--	--	--	--	--	--	--
															--	--	--	--	--	--	--
															--	--	--	--	--	--	--
															--	--	--	--	--	--	--
															--	--	--	--	--	--	--
															--	--	--	--	--	--	--
															--	--	--	--	--	--	--
															--	--	--	--	--	--	--
															--	--	--	--	--	--	--
															--	--	--	--	--	--	--
															--	--	--	--	--	--	--
															--	--	--	--	--	--	--
															--	--	--	--	--	--	--
															--	--	--	--	--	--	--
															--	--	--	--	--	--	--
															--	--	--	--	--	--	--
															--	--	--	--	--	--	--
															--	--	--	--	--	--	--
															--	--	--	--	--	--	--
															--	--	--	--	--	--	--
															--	--	--	--	--	--	--
															--	--	--	--	--	--	--
															--	--	--	--	--	--	--
															--	--	--	--	--	--	--
															--	--	--	--	--	--	--
															--	--	--	--	--	--	--
															--	--	--	--	--	--	--
															--	--	--	--	--	--	--
															--	--	--	--	--	--	--
															--	--	--	--	--	--	--
															--	--	--	--	--	--	--
															--	--	--	--	--	--	--
															--	--	--	--	--	--	--
															--	--	--	--	--	--	--
															--	--	--	--	--	--	--
															--	--	--	--	--	--	--
															--	--	--	--	--	--	--
															--	--	--	--	--	--	--
															--	--	--	--	--	--	--
															--	--	--	--	--	--	--
															--	--	--	--	--	--	--
															--	--	--	--	--	--	--
															--	--	--	--	--	--	--
															--	--	--	--	--	--	--
															--	--	--	--	--	--	--
															--	--	--	--	--	--	--

## Sheet: Fig 6d-6g
Fig. 6d						Fig. 6e								Fig. 6f								Fig. 6g
	Absorption intensity						ATP Conc.								OD600								OD600
Wavelength	S. aureus	S. aureus + HiZP	pure DNA			Time (h)	Replicate#1	Replicate#2	Replicate#3	Mean	SD				Replicate#1	Replicate#2	Replicate#3	Mean	SD				Replicate#1	Replicate#2	Replicate#3	Mean	SD
400	0.00211	0.0095	0.022			0	0.0011	0.0013	0.0007	0.00103	0.000305505			S.aureus	1.34591	1.46207	1.38289	1.39695	0.05934			ampr - S.aureus	1.45872	1.47664	1.57785	1.5044	0.06424
399	0.00211	0.0095	0.022			1	0.0025	0.0022	0.0025	0.0024	0.000173205			E.oli	1.35301	1.47691	1.37987	1.40326	0.06518			ampr - E.coli	1.57838	1.44767	1.49664	1.50756	0.06604
398	0.00211	0.0095	0.022			2	0.0087	0.0086	0.0088	0.0087	0.0001			HiZP +S.aureus	0.02849	0.02382	0.02087	0.02439	0.00384			HiZP + ampr - S.aureus	0.03212	0.02659	0.03156	0.03009	0.00304
397	0.00211	0.0095	0.022			4	0.0237	0.0232	0.0235	0.02347	0.000251661			HiZP +E.oli	0.02161	0.01759	0.03185	0.02368	0.00735			HiZP + ampr - E.coli	0.02655	0.02407	0.02781	0.02614	0.00191
396	0.00211	0.0095	0.022			6	0.0403	0.0405	0.0407	0.0405	0.0002
395	0.00211	0.009	0.022			8	0.0861	0.0877	0.0862	0.08667	0.000896289
394	0.00211	0.009	0.022			10	0.1276	0.1203	0.1282	0.12537	0.0044
393	0.00211	0.009	0.022			14	0.1634	0.1615	0.1607	0.16187	0.00139
392	0.00211	0.009	0.022			20	0.223	0.225	0.227	0.225	0.002
391	0.00211	0.009	0.022			25	0.241	0.247	0.242	0.24333	0.00321
390	0.00211	0.009	0.022			30	0.259	0.259	0.254	0.25733	0.00289
389	0.00211	0.009	0.022			35	0.262	0.262	0.266	0.26333	0.00231
388	0.00211	0.009	0.021			37	0.4192	0.4971	0.4965	0.47093	0.0448
387	0.00211	0.009	0.021			39	0.557	0.579	0.566	0.56733	0.01106
386	0.00211	0.009	0.021			41	0.6843	0.7161	0.6417	0.6807	0.03733
385	0.00211	0.009	0.021			43	0.8422	0.8498	0.8495	0.84717	0.0043
384	0.00211	0.009	0.021			45	1.0834	1.0837	1.0649	1.07733	0.01077
383	0.00211	0.009	0.021			50	1.5759	1.5739	1.5743	1.5747	0.00106
382	0.00211	0.0085	0.021			55	1.7017	1.6807	1.7381	1.70683	0.02904
381	0.00209	0.008	0.019			60	1.7842	1.7645	1.79659	1.78176	0.01618
380	0.00208	0.007	0.017			65	1.78627	1.79276	1.7937	1.79091	0.00405
379	0.00206	0.006	0.015
378	0.00204	0.0055	0.014
377	0.00204	0.005	0.012
376	0.00203	0.0045	0.011
375	0.00203	0.0045	0.011
374	0.00203	0.0045	0.012
373	0.00203	0.0045	0.012
372	0.00203	0.0045	0.012
371	0.00203	0.0045	0.012
370	0.00203	0.0045	0.012
369	0.00203	0.0045	0.012
368	0.00203	0.0045	0.012
367	0.00203	0.0045	0.012
366	0.00203	0.0045	0.012
365	0.00203	0.0045	0.012
364	0.00203	0.0045	0.011
363	0.00203	0.0045	0.011
362	0.00203	0.0045	0.011
361	0.00203	0.0045	0.011
360	0.00203	0.0045	0.011
359	0.00203	0.0045	0.011
358	0.00203	0.0045	0.011
357	0.00203	0.0045	0.011
356	0.00203	0.0045	0.011
355	0.00203	0.0045	0.012
354	0.00203	0.0045	0.012
353	0.00203	0.0045	0.012
352	0.00203	0.0045	0.012
351	0.00202	0.0045	0.012
350	0.00203	0.0045	0.012
349	0.00203	0.004	0.012
348	0.00203	0.004	0.012
347	0.00203	0.004	0.012
346	0.00203	0.004	0.012
345	0.00203	0.004	0.013
344	0.00204	0.004	0.013
343	0.00204	0.004	0.013
342	0.00204	0.0045	0.013
341	0.00204	0.0045	0.014
340	0.00205	0.005	0.014
339	0.00205	0.005	0.014
338	0.00205	0.005	0.014
337	0.00205	0.0045	0.014
336	0.00205	0.0045	0.014
335	0.00205	0.0045	0.013
334	0.00205	0.0045	0.013
333	0.00204	0.0045	0.013
332	0.00204	0.0045	0.014
331	0.00204	0.005	0.014
330	0.00204	0.005	0.014
329	0.00204	0.005	0.015
328	0.00204	0.005	0.014
327	0.00205	0.005	0.014
326	0.00205	0.005	0.014
325	0.00205	0.005	0.014
324	0.00205	0.005	0.014
323	0.00205	0.005	0.015
322	0.00205	0.0055	0.015
321	0.00205	0.0055	0.015
320	0.00205	0.0055	0.015
319	0.00204	0.0055	0.015
318	0.00204	0.0055	0.015
317	0.00204	0.0055	0.015
316	0.00204	0.0055	0.015
315	0.00205	0.006	0.016
314	0.00205	0.006	0.016
313	0.00205	0.006	0.016
312	0.00206	0.0065	0.016
311	0.00206	0.0065	0.016
310	0.00206	0.0065	0.017
309	0.00205	0.0065	0.017
308	0.00205	0.0065	0.018
307	0.00205	0.007	0.018
306	0.00205	0.0075	0.019
305	0.00206	0.008	0.02
304	0.00207	0.0085	0.021
303	0.00208	0.009	0.023
302	0.00208	0.0095	0.025
301	0.00209	0.0105	0.027
300	0.00209	0.0115	0.029
299	0.0021	0.013	0.032
298	0.0021	0.0145	0.034
297	0.00211	0.0155	0.037
296	0.00212	0.017	0.04
295	0.00213	0.0185	0.043
294	0.00214	0.0205	0.047
293	0.00216	0.023	0.052
292	0.00217	0.0255	0.057
291	0.00218	0.0285	0.063
290	0.00219	0.031	0.068
289	0.0022	0.0335	0.074
288	0.00221	0.0365	0.079
287	0.00223	0.039	0.084
286	0.00224	0.0415	0.09
285	0.00226	0.0445	0.096
284	0.00227	0.0475	0.102
283	0.00228	0.051	0.108
282	0.0023	0.0535	0.114
281	0.00231	0.0565	0.119
280	0.00232	0.059	0.124
279	0.00233	0.0615	0.128
278	0.00234	0.0635	0.133
277	0.00235	0.0665	0.138
276	0.00236	0.069	0.143
275	0.00237	0.071	0.148
274	0.00238	0.0735	0.152
273	0.00239	0.0755	0.156
272	0.0024	0.077	0.16
271	0.00241	0.079	0.163
270	0.00241	0.0805	0.167
269	0.00242	0.082	0.17
268	0.00243	0.0835	0.173
267	0.00243	0.085	0.175
266	0.00244	0.086	0.177
265	0.00244	0.087	0.179
264	0.00244	0.0875	0.18
263	0.00245	0.0885	0.182
262	0.00245	0.089	0.183
261	0.00246	0.0895	0.183
260	0.00246	0.09	0.184
259	0.00246	0.09	0.184
258	0.00246	0.09	0.184
257	0.00246	0.0895	0.183
256	0.00245	0.089	0.182
255	0.00244	0.088	0.18
254	0.00243	0.087	0.178
253	0.00243	0.0855	0.175
252	0.00242	0.084	0.172
251	0.00241	0.083	0.168
250	0.0024	0.0815	0.165
249	0.00239	0.0795	0.162
248	0.00238	0.078	0.159
247	0.00237	0.0765	0.156
246	0.00236	0.075	0.153
245	0.00236	0.0735	0.15
244	0.00235	0.0715	0.146
243	0.00235	0.07	0.143
242	0.00235	0.0685	0.14
241	0.00234	0.067	0.138
240	0.00234	0.066	0.136
239	0.00234	0.065	0.135
238	0.00233	0.0645	0.134
237	0.00233	0.064	0.134
236	0.00233	0.064	0.133
235	0.00234	0.064	0.134
234	0.00235	0.0645	0.135
233	0.00237	0.066	0.138
232	0.0024	0.0675	0.142
231	0.00244	0.0705	0.148
230	0.00247	0.074	0.157

## Sheet: Fig 7a-7b
Fig. 7a								Fig. 7b
	OD590								OD590
	Replicate#1	Replicate#2	Replicate#3	Mean	SD			HiZP Conc. (mg/mL)	Replicate#1	Replicate#2	Replicate#3	Mean	SD
Blank	1.875	1.832	1.879	1.862	0.02606			0	1.986	1.952	1.9166	1.95153	0.0347
HRP	1.924	1.837	1.776	1.84567	0.07438			2	1.834	1.784	1.846	1.82133	0.03288
IAA	1.807	1.726	1.879	1.804	0.07654			4	1.755	1.704	1.736	1.73167	0.02577
HRP+IAA	1.247	1.2542	1.356	1.28573	0.06096			8	1.622	1.643	1.716	1.66033	0.04934
HiZP	0.2175	0.1842	0.2363	0.21267	0.02638			15	0.775	0.713	0.728	0.73867	0.03235
								30	0.154	0.175	0.149	0.15933	0.0138
								60	0.165	0.148	0.113	0.142	0.02651

## Sheet: Fig 8c
Fig. 8c
	Log CFU/mL
	Replicate#1	Replicate#2	Replicate#3	Mean	SD
Blank	1.86151	0.97546	0.75594	1.19764	0.58531
HiZP	2.37664	2.97852	4.64354	3.3329	1.17427
S. aureus	3200000000	2770000000	2590000000	2853330000	313422000
S. aureus + PBS	4800000000	2400000000	2600000000	3266670000	1331670000
S. aureus+ HRP + IAA	82000	97000	58000	79000	19672.3
S. aureus + HiZP	0.98643	1.32317	1.10557	1.13839	0.17075

## Sheet: Fig S2
Fig. S2
Intensity	FAM@ZIF-8	FAM@ZIF-8 + ATP
0.4	0	0
0.4632	0	0
0.5365	0	0
0.6213	0	0
0.7195	0	0
0.8332	0	0
0.9649	0	0
1.117	0	0
1.294	0	0
1.499	0	0
1.736	0	0
2.01	0	0
2.328	0	0
2.696	0	1.4
3.122	0	4.2
3.615	0	7.7
4.187	0	11.1
4.849	0	13.6
5.615	0	14.7
6.503	0	14.3
7.531	0	12.4
8.721	0	9.6
10.1	0	6.4
11.7	0	3.4
13.54	0	1.2
15.69	0	0.1
18.17	0	0
21.04	0	0
24.36	0	0
28.21	0	0
32.87	0	0
37.84	0	0
43.82	0	0
50.75	0	0
58.77	0	0
68.08	0	0
78.82	0	0
91.28	0	0
105.7	0	0
122.4	0	0
141.8	0	0
164.2	0	0
190.1	0	0
220.2	0	0
255	0	0
295.3	3.1	0
342	9.2	0
396.1	15.6	0
458.7	19.8	0
531.2	20.1	0
615.1	16.4	0
712.4	10.5	0
825	4.5	0
955.4	0.8	0
1108	0	0
1281	0	0
1718	0	0
1990	0	0
2305	0	0
2669	0	0
3091	0	0
3580	0	0
4145	0	0
4801	0	0
5560	0	0
6439	0	0
7456	0	0
8635	0	0

## Sheet: Fig S4
Fig. S4
	Absorbance
IAA Conc. (mg/mL)	Replicate#1	Replicate#2	Replicate#3	Mean	SD
0.02	0.0745	0.0835	0.0864	0.08147	0.00621
0.1	0.162	0.187	0.195	0.18133	0.01721
0.2	0.2853	0.2943	0.323	0.30087	0.01969
0.3	0.3643	0.3843	0.4034	0.384	0.01955
0.4	0.4464	0.4864	0.4853	0.4727	0.02278
0.6	0.6154	0.6262	0.6346	0.6254	0.00962
0.8	0.7746	0.7864	0.7853	0.7821	0.00652
1	0.8643	0.9153	0.9455	0.90837	0.04104
1.5	1.16606	1.16171	1.17058	1.16612	0.00443
2	1.38111	1.37978	1.35885	1.37325	0.01249
2.5	1.49616	1.46784	1.52472	1.49624	0.02844
3	1.61121	1.65591	1.67355	1.64689	0.03214

## Sheet: Fig S5
Fig. S5
	Absorbance
Time (h)	Replicate#1	Replicate#2	Replicate#3	Mean	SD
0	0	0	0	0	0
5	0.00334	0.00357	0.00125	0.00272	0.00128
10	0.8149	0.8149	0.83713	0.82231	0.01284
20	0.94469	0.98171	0.98171	0.96937	0.02137
30	1.04469	1.08171	1.08171	1.06937	0.02137
40	1.44469	1.28171	1.28171	1.33604	0.0941
50	1.07448	1.07448	1.18938	1.11278	0.06634
60	1.27412	1.37413	1.30427	1.31751	0.0513
72	1.17044	1.62077	1.51917	1.43679	0.2362

[truncated: 17 more sheets: Fig S6a-S6b, Fig S7, Fig S8, Fig S10, Fig S11, Fig S12a-S12b, Fig S13, Fig S15a-S15b, Fig S16, Fig S17, Fig S19, Fig S20, Fig S21a-S21b, Fig S22, Fig S23, Fig S24, Fig S26]
